# Supplementary material for: Functional multi-organelle units control inflammatory lipid metabolism of macrophages
Source: Nat Cell Biol. 2024 Jul 5;26(8):1261–73. doi: 10.1038/s41556-024-01457-0 (PMC11321999; doi:10.1038/s41556-024-01457-0)
Supplement: Supplementary file 3 — Extended source data for TG lipidomics. [file 41556_2024_1457_MOESM3_ESM.xlsx]

## Sheet: Fig. 3g
Extended source data TG lipidomics for biolog replicates 1 to 3
	LPS/IFNg
Name	vehicle	DGAT1i	ATGLi		naive
TG 14:0_18:1_18:1	2223	1036	3774		528
TG 16:0_18:1_18:1	4982	4680	5994		3012
TG 16:1_18:1_18:1	4968	2717	8141		2021
TG 16:1_22:5_16:0	7261	5026	11826		5248
TG 18:0_18:1_22:4	4421	2573	7408		0
TG 18:0_20:1_22:5	2425	1458	5663		0
TG 18:0_20:4_22:5	9990	6713	21689		5217
TG 18:0_22:5_22:4	4275	2059	9410		4449
TG 18:0_22:5_22:5	6079	3991	14212		7270
TG 18:1_18:0_22:4	4567	1094	12339		4394
TG 18:1_18:1_22:5	15550	9422	26416		6571
TG 18:1_18:2_22:6	3992	2820	11068		839
TG 18:1_20:2_16:0	6913	5819	9025		2571
TG 18:1_20:2_20:4	5648	2564	9505		2227
TG 18:1_22:4_20:3	4202	2871	11892		1434
TG 18:1_22:4_22:3	1867	1191	4541		1066
TG 18:2_20:1_20:1	2886	2169	6455		1918
TG 20:1_22:5_18:1	2798	2276	9211		1078
TG 22:5_16:0_14:0	2229	855	3309		868
TG 22:5_16:0_18:1	27459	17844	40204		14824
TG 22:5_22:5_16:0	4973	2249	12986		2940
TG 22:5_22:5_16:0	5872	6325	13288		4339
TG 22:6_16:1_18:1	2628	2038	6202		1192
TG 22:6_18:1_18:1	10740	10164	28680		4217
TG 22:6_22:6_18:0	2126	1749	4733		1595
TG 2:0_24:3_24:3	4930	5165	3907		5133
	LPS/IFNg
Name	vehicle	DGAT1i	ATGLi		naive
TG 14:0_18:1_18:1	2445	975	4591		1250
TG 16:0_18:1_18:1	5548	4508	7904		3374
TG 16:1_18:1_18:1	5389	2685	9823		1810
TG 16:1_22:5_16:0	7622	5371	11297		5836
TG 18:0_18:1_22:4	3246	1032	7876		2232
TG 18:0_20:1_22:5	3584	1462	6330		0
TG 18:0_20:4_22:5	9115	7585	24864		5651
TG 18:0_22:5_22:4	6327	2147	11156		3396
TG 18:0_22:5_22:5	9258	4129	14744		5962
TG 18:1_18:0_22:4	5016	5120	13265		6127
TG 18:1_18:1_22:5	17764	10087	30270		5532
TG 18:1_18:2_22:6	4335	3333	14391		1229
TG 18:1_20:2_16:0	6022	7013	8746		5227
TG 18:1_20:2_20:4	5500	3720	11161		3064
TG 18:1_22:4_20:3	5090	3491	13232		2175
TG 18:1_22:4_22:3	1751	1380	5399		1158
TG 18:2_20:1_20:1	4519	2360	7173		2028
TG 20:1_22:5_18:1	3650	2468	11174		2148
TG 22:5_16:0_14:0	2385	915	3882		875
TG 22:5_16:0_18:1	30147	18239	49601		15199
TG 22:5_22:5_16:0	6394	3297	15834		2533
TG 22:5_22:5_16:0	7383	6555	14826		4840
TG 22:6_16:1_18:1	3286	2028	7232		1064
TG 22:6_18:1_18:1	12617	11211	32150		4977
TG 22:6_22:6_18:0	1937	2046	5497		1960
TG 2:0_24:3_24:3	4266	7105	2925		7710
	LPS/IFNg
Name	vehicle	DGAT1i	ATGLi		naive
TG 14:0_18:1_18:1	4271	1402	4761		1542
TG 16:0_18:1_18:1	6666	5956	8240		4100
TG 16:1_18:1_18:1	7015	2509	9119		1649
TG 16:1_22:5_16:0	10908	6512	14738		6575
TG 18:0_18:1_22:4	3537	2105	7325		2473
TG 18:0_20:1_22:5	3042	1639	4985		2065
TG 18:0_20:4_22:5	11471	7101	20612		6152
TG 18:0_22:5_22:4	4546	2203	8296		3177
TG 18:0_22:5_22:5	8279	2389	14215		6750
TG 18:1_18:0_22:4	9452	5857	12135		7143
TG 18:1_18:1_22:5	19355	11112	28453		6269
TG 18:1_18:2_22:6	6899	3302	11851		1125
TG 18:1_20:2_16:0	9123	7697	11152		4883
TG 18:1_20:2_20:4	8826	4168	12927		3422
TG 18:1_22:4_20:3	6537	3235	10912		2659
TG 18:1_22:4_22:3	1970	1128	4721		1430
TG 18:2_20:1_20:1	4359	2949	7067		2180
TG 20:1_22:5_18:1	5752	3070	9197		1759
TG 22:5_16:0_14:0	3907	1080	4118		734
TG 22:5_16:0_18:1	35584	20751	52012		17475
TG 22:5_22:5_16:0	7332	3101	13634		2072
TG 22:5_22:5_16:0	8146	6956	13856		5135
TG 22:6_16:1_18:1	4010	1932	6482		1280
TG 22:6_18:1_18:1	17063	11547	29584		4306
TG 22:6_22:6_18:0	2265	2301	5533		1913
TG 2:0_24:3_24:3	3580	5291	4081		4725

## Sheet: Fig. 4e
Extended source data TG lipidomics biolog replicates n=1 to 3
	BFP	Miga2 OE
TG 14:0_16:0_20:3	3741	4970
TG 14:0_18:1_20:4	4115	7155
TG 16:0_16:0_18:0	6026	6602
TG 16:0_16:0_18:1	5212	7038
TG 16:0_16:0_18:1	2287	3232
TG 16:0_16:0_22:6	10200	12846
TG 16:0_16:1_18:1	4337	5231
TG 16:0_16:1_20:3	7321	12991
TG 16:0_18:1_18:1	8580	10095
TG 16:0_18:1_18:2	11201	15276
TG 16:0_18:1_20:3	19073	23724
TG 16:0_18:1_20:4	29697	48447
TG 16:0_18:1_22:4	29756	42996
TG 16:0_18:1_22:5	48549	64177
TG 16:0_18:1_22:6	27200	35105
TG 16:0_20:4_20:4	2758	7681
TG 16:0_20:4_22:5	7789	17287
TG 16:0_20:4_22:6	1789	4228
TG 16:1_18:1_20:4	9332	15752
TG 16:1_18:1_22:5	12633	23112
TG 17:0_17:0_20:1	6486	8923
TG 18:0_18:0_22:4	3814	4495
TG 18:0_18:1_22:4	6064	8902
TG 18:0_18:1_22:4	12032	15153
TG 18:0_18:1_22:5	29783	37813
TG 18:0_18:1_22:6	18139	23516
TG 18:0_20:4_22:5	17830	36416
TG 18:0_20:4_22:6	9613	17846
TG 18:0_22:4_22:5	9767	12899
TG 18:0_22:5_22:6	10388	12375
TG 18:1_18:1_22:5	26107	35521
TG 18:1_18:1_22:6	24862	37826
TG 18:1_20:3_22:4	4463	7456
TG 18:1_20:4_22:5	7939	16265
TG 18:1_20:4_22:5	9271	13742
TG 18:1_20:4_22:6	3418	4915
TG 18:1_22:4_22:5	11208	16387
TG 18:1_22:5_22:6	1738	2741
TG 18:1_22:5_22:6	2242	3112
TG 20:4_22:4_22:4	1943	3520
	BFP	Miga2 OE
TG 14:0_16:0_20:3	2730	3966
TG 14:0_18:1_20:4	3374	7734
TG 16:0_16:0_18:0	5422	6220
TG 16:0_16:0_18:1	4334	6226
TG 16:0_16:0_18:1	2300	2798
TG 16:0_16:0_22:6	7846	10452
TG 16:0_16:1_18:1	3850	4178
TG 16:0_16:1_20:3	6446	11362
TG 16:0_18:1_18:1	6916	7786
TG 16:0_18:1_18:2	9190	12306
TG 16:0_18:1_20:3	14240	20834
TG 16:0_18:1_20:4	25460	50982
TG 16:0_18:1_22:4	25002	35670
TG 16:0_18:1_22:5	37072	59420
TG 16:0_18:1_22:6	22274	33308
TG 16:0_20:4_20:4	2062	7628
TG 16:0_20:4_22:5	5620	17178
TG 16:0_20:4_22:6	1262	4626
TG 16:1_18:1_20:4	8344	14862
TG 16:1_18:1_22:5	10100	21384
TG 17:0_17:0_20:1	5480	7366
TG 18:0_18:0_22:4	3030	3556
TG 18:0_18:1_22:4	5074	7772
TG 18:0_18:1_22:4	10156	11936
TG 18:0_18:1_22:5	24792	32736
TG 18:0_18:1_22:6	14214	19342
TG 18:0_20:4_22:5	13554	30682
TG 18:0_20:4_22:6	7326	16292
TG 18:0_22:4_22:5	6244	11800
TG 18:0_22:5_22:6	6908	12232
TG 18:1_18:1_22:5	19716	30202
TG 18:1_18:1_22:6	18380	33958
TG 18:1_20:3_22:4	3836	6280
TG 18:1_20:4_22:5	5822	15760
TG 18:1_20:4_22:5	6358	12792
TG 18:1_20:4_22:6	2174	4726
TG 18:1_22:4_22:5	8456	13518
TG 18:1_22:5_22:6	1248	2034
TG 18:1_22:5_22:6	1812	2606
TG 20:4_22:4_22:4	1324	3200
	BFP	Miga2 OE
TG 14:0_16:0_20:3	3606	4644
TG 14:0_18:1_20:4	4244	7804
TG 16:0_16:0_18:0	5824	8634
TG 16:0_16:0_18:1	5044	8568
TG 16:0_16:0_18:1	2758	3260
TG 16:0_16:0_22:6	9562	14254
TG 16:0_16:1_18:1	4882	5730
TG 16:0_16:1_20:3	7578	14168
TG 16:0_18:1_18:1	7966	11504
TG 16:0_18:1_18:2	11982	15362
TG 16:0_18:1_20:3	18532	28828
TG 16:0_18:1_20:4	30930	56396
TG 16:0_18:1_22:4	30788	47034
TG 16:0_18:1_22:5	46996	70644
TG 16:0_18:1_22:6	26166	37456
TG 16:0_20:4_20:4	2580	9544
TG 16:0_20:4_22:5	6856	20006
TG 16:0_20:4_22:6	1698	5288
TG 16:1_18:1_20:4	9092	18926
TG 16:1_18:1_22:5	12858	26830
TG 17:0_17:0_20:1	7104	11832
TG 18:0_18:0_22:4	3436	4444
TG 18:0_18:1_22:4	6370	9312
TG 18:0_18:1_22:4	13242	18770
TG 18:0_18:1_22:5	29082	39782
TG 18:0_18:1_22:6	17358	26148
TG 18:0_20:4_22:5	18102	36726
TG 18:0_20:4_22:6	8356	21824
TG 18:0_22:4_22:5	8882	15512
TG 18:0_22:5_22:6	7958	13522
TG 18:1_18:1_22:5	24810	39674
TG 18:1_18:1_22:6	22404	44348
TG 18:1_20:3_22:4	4536	7536
TG 18:1_20:4_22:5	6620	18406
TG 18:1_20:4_22:5	8050	14806
TG 18:1_20:4_22:6	2606	6552
TG 18:1_22:4_22:5	10102	16538
TG 18:1_22:5_22:6	1188	4000
TG 18:1_22:5_22:6	1708	2702
TG 20:4_22:4_22:4	1602	3794

## Sheet: Fig. 4f
Extended source data TG lipidomics biolog replicates n=1 to 6
	BFP	BFP +ATGLi	MIGA2OE	MIGA2 +ATGLi
TG 20:3_22:4_22:5	2068	5846	2686	5974
TG 18:1_22:5_24:5	2154	5552	3106	5570
TG 18:1_22:5_24:4	2062	5826	3390	5276
TG 18:1_22:5_22:6	1938	5052	2194	5820
TG 18:1_22:5_22:6	2252	5900	3040	5242
TG 18:1_22:4_22:5	11120	21838	15160	23754
TG 18:1_20:4_22:5	9622	23674	13376	24152
TG 18:1_18:2_22:5	22350	46192	30204	49612
TG 18:1_18:2_20:4	24516	43292	28488	43072
TG 18:1_18:1_22:5	24858	47098	29050	44190
TG 18:0_22:5_22:6	10110	19816	11814	21076
TG 18:0_20:4_22:6	9338	19710	11972	21726
TG 18:0_20:4_22:5	18974	37656	24126	42678
TG 18:0_18:1_22:5	21690	41878	26778	39588
TG 18:0_18:1_22:4	8646	15950	10700	17788
TG 18:0_18:0_22:5	5432	9918	6932	9432
TG 16:1_18:1_20:4	10530	15100	12646	15916
TG 16:1_18:1_18:2	6202	8042	6464	8326
TG 16:0_22:5_22:6	3214	8334	4162	9642
TG 16:0_20:4_22:6	2188	4680	2436	6132
TG 16:0_20:4_22:5	9322	23108	13474	25478
TG 16:0_18:2_22:6	3736	7554	5164	8246
TG 16:0_18:1_22:5	40248	68374	45542	66740
TG 16:0_18:1_22:4	23084	39460	31788	39802
TG 16:0_18:1_20:4	25730	38546	31140	40862
TG 16:0_18:1_20:3	14812	20298	16252	18968
TG 16:0_18:1_18:2	8620	10656	9682	10700
TG 16:0_18:1_18:1	6054	8564	6074	8332
TG 16:0_16:0_22:6	8640	12672	9760	12670
TG 14:0_18:1_20:4	4946	7414	5330	7090
	BFP	BFP +ATGLi	MIGA2OE	MIGA2 +ATGLi
TG 20:3_22:4_22:5	2174	4968	2854	5194
TG 18:1_22:5_24:5	2130	4874	2594	4140
TG 18:1_22:5_24:4	2240	4418	2772	5220
TG 18:1_22:5_22:6	2156	4680	2842	4646
TG 18:1_22:5_22:6	2172	4416	3370	5000
TG 18:1_22:4_22:5	10988	18172	13678	22568
TG 18:1_20:4_22:5	11992	20348	16036	23298
TG 18:1_18:2_22:5	24660	40992	32244	43236
TG 18:1_18:2_20:4	25082	34654	31304	37914
TG 18:1_18:1_22:5	25658	37856	32790	38140
TG 18:0_22:5_22:6	9002	17138	12582	20232
TG 18:0_20:4_22:6	11078	19052	14904	21316
TG 18:0_20:4_22:5	20402	35172	24960	40042
TG 18:0_18:1_22:5	22188	34168	29602	36278
TG 18:0_18:1_22:4	9330	13484	11266	14734
TG 18:0_18:0_22:5	5334	9054	6548	9156
TG 16:1_18:1_20:4	12924	15524	14912	17202
TG 16:1_18:1_18:2	7770	7384	8512	9250
TG 16:0_22:5_22:6	4252	7636	5382	8356
TG 16:0_20:4_22:6	2892	5218	3610	5498
TG 16:0_20:4_22:5	13046	20240	15962	24674
TG 16:0_18:2_22:6	5164	7540	6424	9142
TG 16:0_18:1_22:5	45754	63496	54398	64514
TG 16:0_18:1_22:4	25920	35454	32190	36978
TG 16:0_18:1_20:4	33180	39672	36442	41322
TG 16:0_18:1_20:3	17076	20116	18952	21082
TG 16:0_18:1_18:2	10486	9752	12014	11354
TG 16:0_18:1_18:1	6784	6708	8524	8316
TG 16:0_16:0_22:6	8848	10508	12222	12742
TG 14:0_18:1_20:4	6446	6088	7098	8136
	BFP	BFP +ATGLi	MIGA2OE	MIGA2 +ATGLi
TG 20:3_22:4_22:5	1760	3992	3084	7310
TG 18:1_22:5_24:5	1996	4302	2628	4912
TG 18:1_22:5_24:4	2008	5108	1870	4128
TG 18:1_22:5_22:6	1418	3346	2656	6082
TG 18:1_22:5_22:6	2042	4610	2566	5942
TG 18:1_22:4_22:5	10420	19642	13030	23220
TG 18:1_20:4_22:5	6504	14382	14070	30210
TG 18:1_18:2_22:5	17574	37420	33682	54816
TG 18:1_18:2_20:4	21108	40756	33096	44508
TG 18:1_18:1_22:5	23084	43890	27388	43898
TG 18:0_22:5_22:6	8926	16852	12740	21776
TG 18:0_20:4_22:6	7078	14218	14224	26838
TG 18:0_20:4_22:5	13818	28376	25798	46852
TG 18:0_18:1_22:5	23708	38824	26110	41840
TG 18:0_18:1_22:4	9638	17730	10556	16524
TG 18:0_18:0_22:5	3912	8374	6000	10102
TG 16:1_18:1_20:4	7634	11814	13782	20642
TG 16:1_18:1_18:2	4882	5980	7792	10340
TG 16:0_22:5_22:6	3174	6336	5490	10830
TG 16:0_20:4_22:6	1138	2184	3278	7022
TG 16:0_20:4_22:5	6374	13204	15034	31170
TG 16:0_18:2_22:6	1950	4280	6440	11508
TG 16:0_18:1_22:5	41298	66492	49450	73674
TG 16:0_18:1_22:4	23524	38030	29328	43194
TG 16:0_18:1_20:4	21940	32456	37184	49562
TG 16:0_18:1_20:3	11920	17372	16308	23016
TG 16:0_18:1_18:2	8110	11006	10350	11946
TG 16:0_18:1_18:1	7296	11276	6958	9234
TG 16:0_16:0_22:6	7516	13984	9210	13606
TG 14:0_18:1_20:4	3364	4746	5858	8762
	BFP	MIGA2OE
TG 14:0_16:0_20:3	3644	4806
TG 14:0_18:1_20:4	4092	6790
TG 16:0_16:0_18:0	6062	6764
TG 16:0_16:0_18:1	0	6992
TG 16:0_16:0_18:1	2076	3122
TG 16:0_16:0_22:6	10548	12100
TG 16:0_16:1_18:1	4322	5212
TG 16:0_16:1_20:3	7364	12698
TG 16:0_18:1_18:1	8044	9372
TG 16:0_18:1_18:2	11910	15128
TG 16:0_18:1_20:3	19356	22382
TG 16:0_18:1_20:4	28750	47682
TG 16:0_18:1_22:4	29204	42864
TG 16:0_18:1_22:5	45454	63194
TG 16:0_18:1_22:6	25902	33986
TG 16:0_20:4_20:4	2668	7086
TG 16:0_20:4_22:5	7364	16368
TG 16:0_20:4_22:6	1780	4028
TG 16:1_18:1_22:5	12108	23646
TG 17:0_17:0_20:1	6078	9300
TG 18:0_18:0_22:4	3706	4308
TG 18:0_18:1_22:4	5330	8824
TG 18:0_18:1_22:4	11380	14902
TG 18:0_18:1_22:5	28048	36780
TG 18:0_18:1_22:6	17670	22936
TG 18:0_20:4_22:5	17224	35780
TG 18:0_20:4_22:6	8886	16608
TG 18:0_22:4_22:5	9668	12266
TG 18:0_22:5_22:6	9444	12708
TG 18:1_18:1_22:5	25580	34180
TG 18:1_18:1_22:6	22712	36102
TG 18:1_20:3_22:4	4066	6672
TG 18:1_20:4_22:5	8134	20922
TG 18:1_20:4_22:5	8464	13292
TG 18:1_20:4_22:6	3592	5160
TG 18:1_22:4_22:5	10840	16602
TG 18:1_22:5_22:6	1572	2644
TG 18:1_22:5_22:6	2240	2944
TG 20:4_22:4_22:4	1734	3786
	BFP	MIGA2OE
TG 14:0_16:0_20:3	2730	3966
TG 14:0_18:1_20:4	3374	7734
TG 16:0_16:0_18:0	5422	6220
TG 16:0_16:0_18:1	4334	6226
TG 16:0_16:0_18:1	2300	2798
TG 16:0_16:0_22:6	7846	10452
TG 16:0_16:1_18:1	3850	4178
TG 16:0_16:1_20:3	6446	11362
TG 16:0_18:1_18:1	6916	7786
TG 16:0_18:1_18:2	9190	12306
TG 16:0_18:1_20:3	14240	20834
TG 16:0_18:1_20:4	25460	50982
TG 16:0_18:1_22:4	25002	35670
TG 16:0_18:1_22:5	37072	59420
TG 16:0_18:1_22:6	22274	33308
TG 16:0_20:4_20:4	2062	7628
TG 16:0_20:4_22:5	5620	17178
TG 16:0_20:4_22:6	1262	4626
TG 16:1_18:1_22:5	10100	21384
TG 17:0_17:0_20:1	5480	7366
TG 18:0_18:0_22:4	3030	3556
TG 18:0_18:1_22:4	5074	7772
TG 18:0_18:1_22:4	10156	11936
TG 18:0_18:1_22:5	24792	32736
TG 18:0_18:1_22:6	14214	19342
TG 18:0_20:4_22:5	13554	30682
TG 18:0_20:4_22:6	7326	16292
TG 18:0_22:4_22:5	6244	11800
TG 18:0_22:5_22:6	6908	12232
TG 18:1_18:1_22:5	19716	30202
TG 18:1_18:1_22:6	18380	33958
TG 18:1_20:3_22:4	3836	6280
TG 18:1_20:4_22:5	5822	15760
TG 18:1_20:4_22:5	6358	12792
TG 18:1_20:4_22:6	2174	4726
TG 18:1_22:4_22:5	8456	13518
TG 18:1_22:5_22:6	1248	2034
TG 18:1_22:5_22:6	1812	2606
TG 20:4_22:4_22:4	1324	3200
	BFP	MIGA2OE
TG 14:0_16:0_20:3	3606	4644
TG 14:0_18:1_20:4	4244	7804
TG 16:0_16:0_18:0	5824	8634
TG 16:0_16:0_18:1	5044	8568
TG 16:0_16:0_18:1	2758	3260
TG 16:0_16:0_22:6	9562	14254
TG 16:0_16:1_18:1	4882	5730
TG 16:0_16:1_20:3	7578	14168
TG 16:0_18:1_18:1	7966	11504
TG 16:0_18:1_18:2	11982	15362
TG 16:0_18:1_20:3	18532	28828
TG 16:0_18:1_20:4	30930	56396
TG 16:0_18:1_22:4	30788	47034
TG 16:0_18:1_22:5	46996	70644
TG 16:0_18:1_22:6	26166	37456
TG 16:0_20:4_20:4	2580	9544
TG 16:0_20:4_22:5	6856	20006
TG 16:0_20:4_22:6	1698	5288
TG 16:1_18:1_22:5	12858	26830
TG 17:0_17:0_20:1	7104	11832
TG 18:0_18:0_22:4	3436	4444
TG 18:0_18:1_22:4	6370	9312
TG 18:0_18:1_22:4	13242	18770
TG 18:0_18:1_22:5	29082	39782
TG 18:0_18:1_22:6	17358	26148
TG 18:0_20:4_22:5	18102	36726
TG 18:0_20:4_22:6	8356	21824
TG 18:0_22:4_22:5	8882	15512
TG 18:0_22:5_22:6	7958	13522
TG 18:1_18:1_22:5	24810	39674
TG 18:1_18:1_22:6	22404	44348
TG 18:1_20:3_22:4	4536	7536
TG 18:1_20:4_22:5	6620	18406
TG 18:1_20:4_22:5	8050	14806
TG 18:1_20:4_22:6	2606	6552
TG 18:1_22:4_22:5	10102	16538
TG 18:1_22:5_22:6	1188	4000
TG 18:1_22:5_22:6	1708	2702
TG 20:4_22:4_22:4	1602	3794

## Sheet: Fig. 5e
Extended source data TG lipidomics biolog replicates n=1 to 6
TG raw data for biolog replicates 4 to 6
	n=4	n=5	n=6	n=4	n=5	n=6
	Cre	Cre	Cre	Drp1KO	Drp1KO	Drp1KO
TG 14:0_16:0_22:5	10109	11072.5	9277	13318.5	9566	10540
TG 14:0_16:0_22:6	3744	4009.5	3033	5287	3516	3639.5
TG 14:0_18:1_20:3	7898	7943.5	6527	9500	7745	7232.5
TG 14:0_18:1_22:5	20678.5	20834	16015.5	25135.5	16043.5	17445.5
TG 14:0_18:1_22:6	11847	12288.5	10087.5	16030	10076	11409.5
TG 16:0_16:0_22:6	20803.5	21057	16610	24754	16393.5	17511
TG 16:0_16:1_18:1	5108	5613.5	4433	6359.5	5037.5	5120
TG 16:0_16:1_18:2	4989	4681.5	4068.5	5835.5	5046	4976
TG 16:0_18:0_24:4	5364	5874.5	2418	6259	4500.5	3323
TG 16:0_18:1_18:1	10668	11625.5	9216.5	11547.5	9165.5	9226
TG 16:0_18:1_18:2	7515.5	7017.5	5503	8070	6770.5	6531.5
TG 16:0_18:1_18:2	13526.5	13017	10261	14575.5	10723	9953.5
TG 16:0_18:1_20:2	12182.5	12572.5	8100	12542.5	7750	7640
TG 16:0_18:1_20:3	18030.5	17818.5	14145	20715	13160.5	14237
TG 16:0_18:1_20:4	34228.5	34279.5	27822	15317.5	28204	24444.5
TG 16:0_18:1_20:4	19516.5	20686	16372	22730.5	17394	17010
TG 16:0_18:1_22:4	45531.5	45485.5	31406.5	48328.5	35301	33900
TG 16:0_18:1_22:5	68968.5	71979.5	52091.5	80532.5	52989.5	51387
TG 16:0_18:1_22:6	48965	50931.5	37379	59847.5	39689.5	37860.5
TG 16:0_18:1_24:4	17226.5	18624.5	13979	18896	12786	12304
TG 16:0_19:1_21:4	13160.5	14311.5	10717.5	17540.5	11301.5	10082.5
TG 16:0_20:4_22:6	7948.5	8122.5	6070	10842.5	6377.5	6061.5
TG 16:0_22:4_26:4	1694.5	1732.5	1354	1832	1197	974.5
TG 16:0_22:5_24:1	3212.5	3013.5	2244.5	2605.5	1887	1480
TG 16:1_18:1_22:6	17356	16787	12795	21572	14192	14174
TG 16:2_18:0_26:2	2020	1970	1495	1736	1536	823
TG 18:0_18:1_22:5	44636.5	43839	34518.5	47925.5	35660.5	30566
TG 18:0_18:1_24:5	5762	6176	1493.5	6875	3650.5	3419
TG 18:0_20:4_22:5	25566	26388	17233.5	30642.5	16764	16277.5
TG 18:0_22:4_22:5	10244.5	11064.5	7256.5	12729	6298	5744.5
TG 18:1_18:1_20:2	20877	21251.5	15628	23451	16113.5	14957
TG 18:1_18:1_22:1	4579.5	4823	3837	5039	3410	2750
TG 18:1_18:1_22:5	38034.5	40507	29082.5	42718.5	28480	27173
TG 18:1_18:1_22:5	23499.5	22066.5	18212.5	24660	19226.5	18875.5
TG 18:1_18:2_22:5	32898	33880.5	27232	41118.5	24603	23413
TG 18:1_18:2_22:6	26207.5	26858.5	19167.5	33659	20292	18895
TG 18:1_18:2_26:4	2831.5	2755	2032	2747	1871	1524.5
TG 18:1_20:1_20:2	4686.5	4507	3372.5	4286.5	3294.5	2959.5
TG 18:1_20:1_22:5	11060	11537.5	8626.5	11442	8025	7114.5
TG 18:1_20:3_22:4	17724.5	18391	14474.5	20085	12775	11131
TG 18:1_20:4_22:5	26779.5	34452	24033	34737.5	21488.5	20115
TG 18:1_22:1_22:5	4032	4206.5	3151.5	4029.5	2691	1890.5
TG 18:1_22:4_22:5	22383	22194.5	16143	24508.5	16332.5	15026.5
TG 18:1_22:4_24:4	3328.5	3394	2408	3589	2167	1575.5
TG 18:1_22:5_22:6	9379.5	9658.5	7753.5	11517.5	8062.5	7216
TG 18:1_22:5_24:1	2162.5	2545	1624.5	2088	1313.5	910.5
TG 18:1_22:5_24:4	4132.5	4505	3012	4489.5	1601.5	2047.5
TG 18:1_22:6_24:4	4841	5147	3588.5	5400	3304.5	2851
TG 18:2_22:4_22:5	12273.5	11750.5	10509.5	13238.5	10490.5	9295
TG 20:2_20:3_22:4	8915.5	8541.5	7031.5	9874	5782	5857
TG raw data for biolog replicate n=2
	Cre	KO
TG 16:0_16:1_18:1	3676.67	5101.33
TG 16:0_18:1_18:1	7546.67	9227.67
TG 18:0_18:1_18:2	9822.67	10639.3
TG 18:1_16:0_22:5	32857.3	38879
TG 18:1_18:1_22:5	17454	19160.3
TG 18:1_18:1_22:6	15501.7	18860.7
TG 18:1_20:1_22:5	5700.33	5310.67
TG 18:1_20:4_16:0	15729.7	21140.7
TG 18:2_16:0_18:1	7269.33	9773.33
TG 18:2_18:1_22:6	4960.33	6370.67
TG 22:5_18:0_20:4	9466.67	11011
TG 22:5_18:1_18:0	21769	25382.3
TG 22:5_22:6_18:0	7132	8855.67
TG raw data for biological replicate n=3
	Cre	KO
TG 18:1_16:1_22:6	3450	5144.67
TG 22:5_14:0_16:0	3576	4957.33
TG 18:1_18:1_22:6	20110	25307.3
TG 16:0_16:1_18:1	4567.33	5423.33
TG 24:5_18:0_22:5	2207.33	2277.33
TG 16:0_18:1_20:3	14856	16905.3
TG 16:0_20:1_18:1	5455.33	5232
TG 16:0_24:1_22:5	1321.33	2065.33
TG 22:6_18:2_18:1	6377.33	8896.67
TG 22:5_18:1_20:4	7908.67	10303.3
TG 16:0_22:5_22:5	7831.33	10061.3
TG 22:6_22:5_18:0	10167.3	11525.3
TG 22:6_16:0_16:0	11992	13750.7
TG 22:5_16:0_22:4	13128.7	16150
TG 18:0_22:5_22:5	10230	11398
TG 16:1_18:1_18:2	5514	6543.33
TG 20:4_16:0_18:1	23538	27856.7
TG 22:5_16:0_18:1	45537.3	51060
TG 22:5_18:1_18:1	22625.3	26011.3
TG 18:1_18:2_16:0	9099.33	11293.3
TG 20:3_22:5_18:0	8932	10008.7
TG 22:4_22:5_18:0	5526	6622
TG 20:1_18:1_22:5	7017.33	8508.67
TG 18:1_22:5_18:0	30606	31452
TG 16:0_16:0_18:1	3168	2611.33
TG 18:1_18:1_16:0	10774.7	11488.7
TG 16:0_18:1_20:2	12566	13847.3
TG 16:0_22:4_24:4	2502.67	3122
TG 18:0_20:3_18:1	10977.3	11015.3
TG 18:1_18:2_24:3	5798	5804
TG 18:1_18:0_22:4	11982.7	12222.7
TG 22:3_18:0_16:0	4063.33	3702.67
TG 18:0_18:1_24:4	3074	3369.33
TG 18:0_16:0_24:4	3763.33	3642
TG raw data for biological replicate n=1
	Cre	KO
TG 16:0_16:0_22:5	16748.7	19500
TG 16:0_16:0_22:6	7920	8712
TG 16:0_20:2_18:1	12435.3	14970.7
TG 16:1_16:0_18:1	3693.33	5172.67
TG 16:1_18:1_18:2	4516	4563.33
TG 18:0_22:5_22:6	9701.33	8186
TG 18:0_22:6_20:4	7783	9740
TG 18:1_16:0_22:4	20522.7	24777.3
TG 18:1_16:0_22:5	40346	45684
TG 18:1_18:0_22:5	27398.7	32231.3
TG 18:1_18:1_16:0	9344.67	12562
TG 18:1_18:1_16:1	8475.33	10028
TG 18:1_18:1_18:2	13564.7	15768
TG 18:1_18:1_22:6	20145.3	23462
TG 18:1_22:5_20:1	6100	6249.33
TG 20:4_22:6_18:0	6325	6336
TG 22:4_18:0_18:1	7214.67	8620
TG 22:5_18:0_20:3	7999	7660
TG 22:5_18:1_14:0	6962.67	7605.33
TG 22:5_18:1_18:1	21340	23499
TG 22:5_20:4_18:0	8618	11300
TG 24:0_2:0_24:6	14827.3	14887.3

## Sheet: Fig. 5f
Extended source data TG lipidomics for biolog replicates 1 to 6 relevant for Fig. 5f and g
Extended data set for biolog replicates 1 to 6
	WT	WT + ATGLi	Drp1KO	Drp1KO + ATGLi
TG 14:0_16:0_22:5	10109	12053	13318.5	14691
TG 14:0_16:0_22:6	3744	4544.5	5287	4948.5
TG 14:0_18:1_20:3	7898	8786	9500	9973
TG 14:0_18:1_22:5	20678.5	25456.5	25135.5	28949
TG 14:0_18:1_22:6	11847	16113.5	16030	18638.5
TG 16:0_16:0_22:6	20803.5	23506.5	24754	26791
TG 16:0_16:1_18:1	5108	5147	6359.5	5624
TG 16:0_16:1_18:2	4989	4235.5	5835.5	5001
TG 16:0_18:0_24:4	5364	7973.5	6259	7973
TG 16:0_18:1_18:1	10668	10159	11547.5	11524
TG 16:0_18:1_18:2	7515.5	7071.5	8070	7379
TG 16:0_18:1_18:2	13526.5	12453.5	14575.5	14285.5
TG 16:0_18:1_20:2	12182.5	11970	12542.5	13214.5
TG 16:0_18:1_20:3	18030.5	20294	20715	22798.5
TG 16:0_18:1_20:4	53745	62495.5	38048	74247
TG 16:0_18:1_22:4	45531.5	49756	48328.5	53157.5
TG 16:0_18:1_22:5	68968.5	86364.5	80532.5	94502
TG 16:0_18:1_22:6	48965	63569.5	59847.5	74923.5
TG 16:0_18:1_24:4	17226.5	21082.5	18896	21437
TG 16:0_19:1_21:4	13160.5	18662	17540.5	22112.5
TG 16:0_20:4_22:6	7948.5	14048	10842.5	18936
TG 16:0_22:4_26:4	1694.5	3045.5	1832	2570.5
TG 16:0_22:5_24:1	3212.5	4035.5	2605.5	3271.5
TG 16:1_18:1_22:6	17356	24876.5	21572	30175
TG 16:2_18:0_26:2	2020	2368	1736	2303
TG 18:0_18:1_22:5	44636.5	57023	47925.5	58076
TG 18:0_18:1_24:5	5762	9416.5	6875	9271
TG 18:0_20:4_22:5	25566	42714.5	30642.5	49771.5
TG 18:0_22:4_22:5	10244.5	18708.5	12729	19382
TG 18:1_18:1_20:2	20877	26537	23451	29129
TG 18:1_18:1_22:1	4579.5	6407.5	5039	5798
TG 18:1_18:1_22:5	38034.5	52051	42718.5	57329
TG 18:1_18:1_22:5	23499.5	28387	24660	31946
TG 18:1_18:2_22:5	32898	55677.5	41118.5	60100
TG 18:1_18:2_22:6	26207.5	45290.5	33659	54274.5
TG 18:1_18:2_26:4	2831.5	4045.5	2747	3714
TG 18:1_20:1_20:2	4686.5	5196	4286.5	5022.5
TG 18:1_20:1_22:5	11060	16798.5	11442	16339
TG 18:1_20:3_22:4	17724.5	26728.5	20085	28936.5
TG 18:1_20:4_22:5	26779.5	46375	34737.5	54552
TG 18:1_22:1_22:5	4032	5809.5	4029.5	5640.5
TG 18:1_22:4_22:5	22383	32176.5	24508.5	33233.5
TG 18:1_22:4_24:4	3328.5	4660.5	3589	5729
TG 18:1_22:5_22:6	9379.5	16567.5	11517.5	16815
TG 18:1_22:5_24:1	2162.5	2975	2088	2807.5
TG 18:1_22:5_24:4	4132.5	7778	4489.5	7051
TG 18:1_22:6_24:4	4841	8210.5	5400	8210.5
TG 18:2_22:4_22:5	12273.5	18324	13238.5	20090
TG 20:2_20:3_22:4	8915.5	13070	9874	13803.5
	WT	WT + ATGLi	Drp1KO	Drp1KO + ATGLi
TG 14:0_16:0_22:5	11072.5	11941.5	9566	12912.5
TG 14:0_16:0_22:6	4009.5	4736	3516	4929.5
TG 14:0_18:1_20:3	7943.5	7986	7745	9087
TG 14:0_18:1_22:5	20834	22784	16043.5	24775
TG 14:0_18:1_22:6	12288.5	13888.5	10076	15197.5
TG 16:0_16:0_22:6	21057	21242	16393.5	24174.5
TG 16:0_16:1_18:1	5613.5	4064.5	5037.5	4953.5
TG 16:0_16:1_18:2	4681.5	3026.5	5046	4707.5
TG 16:0_18:0_24:4	5874.5	7362	4500.5	6871
TG 16:0_18:1_18:1	11625.5	9963.5	9165.5	10892
TG 16:0_18:1_18:2	7017.5	6363	6770.5	7236.5
TG 16:0_18:1_18:2	13017	11609	10723	12748
TG 16:0_18:1_20:2	12572.5	10547.5	7750	11496
TG 16:0_18:1_20:3	17818.5	18550.5	13160.5	20288
TG 16:0_18:1_20:4	54965.5	57605.5	45598	65694
TG 16:0_18:1_22:4	45485.5	47171	35301	49758
TG 16:0_18:1_22:5	71979.5	76160.5	52989.5	83314.5
TG 16:0_18:1_22:6	50931.5	61229	39689.5	62602.5
TG 16:0_18:1_24:4	18624.5	20073	12786	19311
TG 16:0_19:1_21:4	14311.5	17744.5	11301.5	18675.5
TG 16:0_20:4_22:6	8122.5	15095	6377.5	17448.5
TG 16:0_22:4_26:4	1732.5	2590	1197	2112
TG 16:0_22:5_24:1	3013.5	3585	1887	2861
TG 16:1_18:1_22:6	16787	22183.5	14192	25141.5
TG 16:2_18:0_26:2	1970	2216	1536	1892.5
TG 18:0_18:1_22:5	43839	52870	35660.5	50798
TG 18:0_18:1_24:5	6176	8450.5	3650.5	7630
TG 18:0_20:4_22:5	26388	38667	16764	41586.5
TG 18:0_22:4_22:5	11064.5	16734.5	6298	16541
TG 18:1_18:1_20:2	21251.5	23476	16113.5	25351
TG 18:1_18:1_22:1	4823	6011	3410	5150
TG 18:1_18:1_22:5	40507	46231	28480	48921
TG 18:1_18:1_22:5	22066.5	28437.5	19226.5	28836.5
TG 18:1_18:2_22:5	33880.5	48474	24603	50720.5
TG 18:1_18:2_22:6	26858.5	40228.5	20292	48475.5
TG 18:1_18:2_26:4	2755	3434	1871	3299.5
TG 18:1_20:1_20:2	4507	5025.5	3294.5	4957
TG 18:1_20:1_22:5	11537.5	14973.5	8025	13766.5
TG 18:1_20:3_22:4	18391	25576	12775	24660
TG 18:1_20:4_22:5	34452	40970.5	21488.5	45157
TG 18:1_22:1_22:5	4206.5	5294.5	2691	4649.5
TG 18:1_22:4_22:5	22194.5	30269.5	16332.5	29894.5
TG 18:1_22:4_24:4	3394	5354.5	2167	4783
TG 18:1_22:5_22:6	9658.5	14628.5	8062.5	15705.5
TG 18:1_22:5_24:1	2545	2833	1313.5	2198
TG 18:1_22:5_24:4	4505	6688	1601.5	6280.5
TG 18:1_22:6_24:4	5147	7096	3304.5	6606.5
TG 18:2_22:4_22:5	11750.5	18563.5	10490.5	18873
TG 20:2_20:3_22:4	8541.5	12574.5	5782	12162
	WT	WT + ATGLi	Drp1KO	Drp1KO + ATGLi
TG 14:0_16:0_22:5	7666	11328.5	10540	13300
TG 14:0_16:0_22:6	2849.5	4162	3639.5	5750
TG 14:0_18:1_20:3	5249.5	7998.5	7232.5	8811
TG 14:0_18:1_22:5	14487.5	22828	17445.5	24234
TG 14:0_18:1_22:6	8760	13897.5	11409.5	17581
TG 16:0_16:0_22:6	16087	22155	17511	23598
TG 16:0_16:1_18:1	4221.5	7002	5120	5332
TG 16:0_16:1_18:2	3181	5154	4976	5489
TG 16:0_18:0_24:4	2824	0	3323	7105
TG 16:0_18:1_18:1	9615.5	13135	9226	11690
TG 16:0_18:1_18:2	5745	7469	6531.5	6952
TG 16:0_18:1_18:2	9391	13810.5	9953.5	12320
TG 16:0_18:1_20:2	9249	14256	7640	10302
TG 16:0_18:1_20:3	13474	19470	14237	18023
TG 16:0_18:1_20:4	38047	54751	41454.5	57916
TG 16:0_18:1_22:4	35413	48873.5	33900	48715
TG 16:0_18:1_22:5	55318.5	78296	51387	82112
TG 16:0_18:1_22:6	39497.5	56112.5	37860.5	66554
TG 16:0_18:1_24:4	14713	18741	12304	19824
TG 16:0_19:1_21:4	10751.5	15174	10082.5	17566
TG 16:0_20:4_22:6	4947	7596.5	6061.5	14407
TG 16:0_22:4_26:4	1659.5	970.5	974.5	2302
TG 16:0_22:5_24:1	2936.5	2932.5	1480	3206
TG 16:1_18:1_22:6	11715	18381	14174	27479
TG 16:2_18:0_26:2	1935.5	2224.5	823	1685
TG 18:0_18:1_22:5	39986	52057	30566	52336
TG 18:0_18:1_24:5	5400.5	7955.5	3419	8723
TG 18:0_20:4_22:5	17977	26464.5	16277.5	37524
TG 18:0_22:4_22:5	8655.5	11528.5	5744.5	17180
TG 18:1_18:1_20:2	18820.5	22674	14957	25816
TG 18:1_18:1_22:1	4419	5115.5	2750	5435
TG 18:1_18:1_22:5	33117	43047	27173	49032
TG 18:1_18:1_22:5	18780.5	25258	18875.5	28393
TG 18:1_18:2_22:5	26462	38954.5	23413	52886
TG 18:1_18:2_22:6	16601	26730.5	18895	42915
TG 18:1_18:2_26:4	2620	3073	1524.5	3333
TG 18:1_20:1_20:2	3761	4601.5	2959.5	4236
TG 18:1_20:1_22:5	10321	12693	7114.5	14130
TG 18:1_20:3_22:4	14902	19729	11131	23380
TG 18:1_20:4_22:5	20002	30224	20115	42136
TG 18:1_22:1_22:5	3644.5	4361	1890.5	4563
TG 18:1_22:4_22:5	18475.5	23666	15026.5	30771
TG 18:1_22:4_24:4	3205	3826	1575.5	4751
TG 18:1_22:5_22:6	8590.5	10121.5	7216	13881
TG 18:1_22:5_24:1	1984.5	2404.5	910.5	2101
TG 18:1_22:5_24:4	3551.5	4381.5	2047.5	6486
TG 18:1_22:6_24:4	4087	5669.5	2851	7267
TG 18:2_22:4_22:5	11015	13752.5	9295	18269
TG 20:2_20:3_22:4	7622.5	8160	5857	10641
	WT	WT + ATGLi	Drp1KO	Drp1KO + ATGLi
TG 22:6_22:5_18:0	7953	13332	10537.3	18242
TG 22:5_16:0_18:1	30888.3	52379.7	33055.7	61667.7
TG 22:5_18:1_18:1	21685	32363	22129.7	38866.7
TG 16:0_18:1_18:1	11452.3	15067.3	12632.7	17272
TG 18:1_20:4_22:5	8693	12310.5	9577	17995.5
TG 16:0_22:4_22:5	5994.33	9940.67	5700	11751.5
TG 22:5_16:1_16:0	8806	12270	9580.33	13798.3
TG 18:0_22:4_22:5	12692.7	21230	15378	29233.3
TG 22:4_18:1_22:5	8036.33	13536.7	9300.33	16467
TG 20:4_18:1_16:0	28002	36761	29147	39772.3
TG 22:5_22:4_18:0	6316.67	9728.33	6811	12735
TG 22:5_18:1_18:0	25151	44351	28427	51390
TG 18:1_16:0_22:4	35327.3	48077.3	37534	58739.3
TG 16:0_18:1_20:2	12753	17903.3	13910	19709
TG 18:0_20:3_18:1	12286.3	17495.7	13742.3	22063.3
TG 18:0_22:4_18:1	13155.7	20728.7	16585.3	26217
TG 18:1_20:1_22:4	3788	7157.67	3709.33	9567
TG 18:0_16:0_24:4	3031	5453.67	3834.33	6034.67
TG 22:5_22:6_16:0	2179	3446.67	1954.67	4779
TG 22:6_16:1_18:1	3319	5172.33	3048.67	5179.33
TG 16:0_14:0_20:3	4477.67	4999.67	5095.67	5715.67
TG 18:1_16:1_16:0	7148.67	7568.67	7701.67	8117
TG 24:3_24:3_2:0	4368.33	3937	4747.67	4918
TG 16:0_22:5_22:5	6125.33	10844	6458	9696.67
TG 22:5_18:0_20:3	9085.67	14440.7	10548.7	19601
TG 20:3_16:0_18:1	16184	22708	16145	24677.3
TG 20:1_22:5_18:1	5346.67	9920.33	6346.67	13419.3
TG 16:0_16:0_18:1	3238	4358.67	3651	5086
TG 18:0_16:0_18:1	3897.67	3355	4446	5694.33
TG 22:3_18:0_22:5	2299	4010.67	2043.33	5340
TG 16:0_18:1_20:1	4871	7451	5535.67	8065.67
TG 18:0_18:1_24:4	2478	4702.67	3008.33	5855.67
	WT	WT + ATGLi	Drp1KO	Drp1KO + ATGLi
TG 22:6_22:5_18:0	11475.7	16734.3	10965.7	19684.3
TG 22:5_16:0_18:1	35535.3	59580.7	29717.7	69392.3
TG 22:5_18:1_18:1	25183.3	36399	22746.3	40847
TG 16:0_18:1_18:1	11786.3	15630.3	10676.3	16315
TG 18:1_20:4_22:5	9512.5	13687	10858.5	18126.5
TG 16:0_22:4_22:5	5708	11397	6772	15272
TG 22:5_16:1_16:0	9042.33	12974.3	7682	15178.7
TG 18:0_22:4_22:5	16731.7	28314.3	16383.3	34149
TG 22:4_18:1_22:5	11957.7	17362.3	10664.7	21495.3
TG 20:4_18:1_16:0	27471	38232	31015.5	43713.5
TG 22:5_22:4_18:0	8329.33	12139.3	6707.33	14450.3
TG 22:5_18:1_18:0	31606.3	46452.3	27065.7	47124.3
TG 18:1_16:0_22:4	42233	56670	38358	59893
TG 16:0_18:1_20:2	14603.3	17950	12655	20066.3
TG 18:0_20:3_18:1	15903.3	19772.3	14297	20874.3
TG 18:0_22:4_18:1	19240.7	25669	17604.3	25838.3
TG 18:1_20:1_22:4	4954.33	8432	4337.67	9117
TG 18:0_16:0_24:4	4677.33	6632.33	4122	6403.67
TG 22:5_22:6_16:0	2248.67	4324.67	1960.33	5900.33
TG 22:6_16:1_18:1	2879	5377.33	2788.33	5998.33
TG 16:0_14:0_20:3	3944.67	5243.67	3829.33	5920.67
TG 18:1_16:1_16:0	6674.33	7621.67	6346	8114.33
TG 24:3_24:3_2:0	4961	4352.67	5677	3709.67
TG 16:0_22:5_22:5	7485	13630.3	6730.67	16651.3
TG 22:5_18:0_20:3	11539	18613.3	11119	20675
TG 20:3_16:0_18:1	17623	24085	15454.3	25778.7
TG 20:1_22:5_18:1	7468.33	11599.3	6845	12661
TG 16:0_16:0_18:1	5072	4300	3260.33	4626.67
TG 18:0_16:0_18:1	4319.33	4968.67	3604.33	5497
TG 22:3_18:0_22:5	2899.67	5363	1885.33	5976.67
TG 16:0_18:1_20:1	6184	7987.33	5555.67	8015.67
TG 18:0_18:1_24:4	3612.67	5847.33	3156.67	5488.33
	WT	WT + ATGLi	Drp1KO	Drp1KO + ATGLi
TG 18:1_16:1_22:6	3450	6622	5144.67	7543
TG 22:5_14:0_16:0	3576	5209.33	4957.33	5836
TG 18:1_18:1_22:6	20110	36826	25307.3	42982
TG 16:0_16:1_18:1	4567.33	5537.33	5423.33	5350
TG 24:5_18:0_22:5	2207.33	5408	2277.33	5126.67
TG 16:0_18:1_20:3	14856	20297	16905.3	20858
TG 16:0_20:1_18:1	5455.33	7216	5232	7412
TG 16:0_24:1_22:5	1982	4309.33	2065.33	4029
TG 22:6_18:2_18:1	6377.33	14344.7	8896.67	15739
TG 22:5_18:1_20:4	7908.67	15802	9824	18174
TG 16:0_22:5_22:5	7831.33	16674	10061.3	18146
TG 22:6_22:5_18:0	10167.3	19737.3	11525.3	22312
TG 22:6_16:0_16:0	11992	17839.3	13750.7	17610
TG 22:5_16:0_22:4	13128.7	26498	16150	30390
TG 18:0_22:5_22:5	10230	19938.7	11398	22531
TG 16:1_18:1_18:2	5514	7386	6543.33	7082.67
TG 20:4_16:0_18:1	23538	25734	27054	33996
TG 22:5_16:0_18:1	45537.3	66106	51060	66133.3
TG 22:5_18:1_18:1	22625.3	39718	26011.3	38070.7
TG 18:1_18:2_16:0	9099.33	12144.7	11293.3	11419.3
TG 20:3_22:5_18:0	8932	16879	10008.7	18883
TG 22:4_22:5_18:0	5526	12148	6622	13844
TG 20:1_18:1_22:5	7017.33	13025.3	8508.67	13462
TG 18:1_22:5_18:0	30606	42261	31452	47751
TG 16:0_16:0_18:1	3168	3781	2611.33	3519
TG 18:1_18:1_16:0	10774.7	13971.3	11488.7	12736.7
TG 16:0_18:1_20:2	12566	17190	13847.3	15689.3
TG 16:0_22:4_24:4	2502.67	6478	3122	6700.67
TG 18:0_20:3_18:1	10977.3	16720	11015.3	15142
TG 18:1_18:2_24:3	5798	11672	5804	10594
TG 18:1_18:0_22:4	11982.7	19507	12222.7	18710.7
TG 22:3_18:0_16:0	4063.33	5690	3702.67	5566
TG 18:0_18:1_24:4	3074	6014.67	3369.33	5670
TG 18:0_16:0_24:4	3763.33	6890	3642	5832.67

## Sheet: Fig. 5g
Extended source data TG lipidomics for biolog replicates 1 to 6 relevant for Fig. 5f and g
Extended data set for biolog replicates 1 to 6
	WT	WT + ATGLi	Drp1KO	Drp1KO + ATGLi
TG 14:0_16:0_22:5	10109	12053	13318.5	14691
TG 14:0_16:0_22:6	3744	4544.5	5287	4948.5
TG 14:0_18:1_20:3	7898	8786	9500	9973
TG 14:0_18:1_22:5	20678.5	25456.5	25135.5	28949
TG 14:0_18:1_22:6	11847	16113.5	16030	18638.5
TG 16:0_16:0_22:6	20803.5	23506.5	24754	26791
TG 16:0_16:1_18:1	5108	5147	6359.5	5624
TG 16:0_16:1_18:2	4989	4235.5	5835.5	5001
TG 16:0_18:0_24:4	5364	7973.5	6259	7973
TG 16:0_18:1_18:1	10668	10159	11547.5	11524
TG 16:0_18:1_18:2	7515.5	7071.5	8070	7379
TG 16:0_18:1_18:2	13526.5	12453.5	14575.5	14285.5
TG 16:0_18:1_20:2	12182.5	11970	12542.5	13214.5
TG 16:0_18:1_20:3	18030.5	20294	20715	22798.5
TG 16:0_18:1_20:4	53745	62495.5	38048	74247
TG 16:0_18:1_22:4	45531.5	49756	48328.5	53157.5
TG 16:0_18:1_22:5	68968.5	86364.5	80532.5	94502
TG 16:0_18:1_22:6	48965	63569.5	59847.5	74923.5
TG 16:0_18:1_24:4	17226.5	21082.5	18896	21437
TG 16:0_19:1_21:4	13160.5	18662	17540.5	22112.5
TG 16:0_20:4_22:6	7948.5	14048	10842.5	18936
TG 16:0_22:4_26:4	1694.5	3045.5	1832	2570.5
TG 16:0_22:5_24:1	3212.5	4035.5	2605.5	3271.5
TG 16:1_18:1_22:6	17356	24876.5	21572	30175
TG 16:2_18:0_26:2	2020	2368	1736	2303
TG 18:0_18:1_22:5	44636.5	57023	47925.5	58076
TG 18:0_18:1_24:5	5762	9416.5	6875	9271
TG 18:0_20:4_22:5	25566	42714.5	30642.5	49771.5
TG 18:0_22:4_22:5	10244.5	18708.5	12729	19382
TG 18:1_18:1_20:2	20877	26537	23451	29129
TG 18:1_18:1_22:1	4579.5	6407.5	5039	5798
TG 18:1_18:1_22:5	38034.5	52051	42718.5	57329
TG 18:1_18:1_22:5	23499.5	28387	24660	31946
TG 18:1_18:2_22:5	32898	55677.5	41118.5	60100
TG 18:1_18:2_22:6	26207.5	45290.5	33659	54274.5
TG 18:1_18:2_26:4	2831.5	4045.5	2747	3714
TG 18:1_20:1_20:2	4686.5	5196	4286.5	5022.5
TG 18:1_20:1_22:5	11060	16798.5	11442	16339
TG 18:1_20:3_22:4	17724.5	26728.5	20085	28936.5
TG 18:1_20:4_22:5	26779.5	46375	34737.5	54552
TG 18:1_22:1_22:5	4032	5809.5	4029.5	5640.5
TG 18:1_22:4_22:5	22383	32176.5	24508.5	33233.5
TG 18:1_22:4_24:4	3328.5	4660.5	3589	5729
TG 18:1_22:5_22:6	9379.5	16567.5	11517.5	16815
TG 18:1_22:5_24:1	2162.5	2975	2088	2807.5
TG 18:1_22:5_24:4	4132.5	7778	4489.5	7051
TG 18:1_22:6_24:4	4841	8210.5	5400	8210.5
TG 18:2_22:4_22:5	12273.5	18324	13238.5	20090
TG 20:2_20:3_22:4	8915.5	13070	9874	13803.5
	WT	WT + ATGLi	Drp1KO	Drp1KO + ATGLi
TG 14:0_16:0_22:5	11072.5	11941.5	9566	12912.5
TG 14:0_16:0_22:6	4009.5	4736	3516	4929.5
TG 14:0_18:1_20:3	7943.5	7986	7745	9087
TG 14:0_18:1_22:5	20834	22784	16043.5	24775
TG 14:0_18:1_22:6	12288.5	13888.5	10076	15197.5
TG 16:0_16:0_22:6	21057	21242	16393.5	24174.5
TG 16:0_16:1_18:1	5613.5	4064.5	5037.5	4953.5
TG 16:0_16:1_18:2	4681.5	3026.5	5046	4707.5
TG 16:0_18:0_24:4	5874.5	7362	4500.5	6871
TG 16:0_18:1_18:1	11625.5	9963.5	9165.5	10892
TG 16:0_18:1_18:2	7017.5	6363	6770.5	7236.5
TG 16:0_18:1_18:2	13017	11609	10723	12748
TG 16:0_18:1_20:2	12572.5	10547.5	7750	11496
TG 16:0_18:1_20:3	17818.5	18550.5	13160.5	20288
TG 16:0_18:1_20:4	54965.5	57605.5	45598	65694
TG 16:0_18:1_22:4	45485.5	47171	35301	49758
TG 16:0_18:1_22:5	71979.5	76160.5	52989.5	83314.5
TG 16:0_18:1_22:6	50931.5	61229	39689.5	62602.5
TG 16:0_18:1_24:4	18624.5	20073	12786	19311
TG 16:0_19:1_21:4	14311.5	17744.5	11301.5	18675.5
TG 16:0_20:4_22:6	8122.5	15095	6377.5	17448.5
TG 16:0_22:4_26:4	1732.5	2590	1197	2112
TG 16:0_22:5_24:1	3013.5	3585	1887	2861
TG 16:1_18:1_22:6	16787	22183.5	14192	25141.5
TG 16:2_18:0_26:2	1970	2216	1536	1892.5
TG 18:0_18:1_22:5	43839	52870	35660.5	50798
TG 18:0_18:1_24:5	6176	8450.5	3650.5	7630
TG 18:0_20:4_22:5	26388	38667	16764	41586.5
TG 18:0_22:4_22:5	11064.5	16734.5	6298	16541
TG 18:1_18:1_20:2	21251.5	23476	16113.5	25351
TG 18:1_18:1_22:1	4823	6011	3410	5150
TG 18:1_18:1_22:5	40507	46231	28480	48921
TG 18:1_18:1_22:5	22066.5	28437.5	19226.5	28836.5
TG 18:1_18:2_22:5	33880.5	48474	24603	50720.5
TG 18:1_18:2_22:6	26858.5	40228.5	20292	48475.5
TG 18:1_18:2_26:4	2755	3434	1871	3299.5
TG 18:1_20:1_20:2	4507	5025.5	3294.5	4957
TG 18:1_20:1_22:5	11537.5	14973.5	8025	13766.5
TG 18:1_20:3_22:4	18391	25576	12775	24660
TG 18:1_20:4_22:5	34452	40970.5	21488.5	45157
TG 18:1_22:1_22:5	4206.5	5294.5	2691	4649.5
TG 18:1_22:4_22:5	22194.5	30269.5	16332.5	29894.5
TG 18:1_22:4_24:4	3394	5354.5	2167	4783
TG 18:1_22:5_22:6	9658.5	14628.5	8062.5	15705.5
TG 18:1_22:5_24:1	2545	2833	1313.5	2198
TG 18:1_22:5_24:4	4505	6688	1601.5	6280.5
TG 18:1_22:6_24:4	5147	7096	3304.5	6606.5
TG 18:2_22:4_22:5	11750.5	18563.5	10490.5	18873
TG 20:2_20:3_22:4	8541.5	12574.5	5782	12162
	WT	WT + ATGLi	Drp1KO	Drp1KO + ATGLi
TG 14:0_16:0_22:5	7666	11328.5	10540	13300
TG 14:0_16:0_22:6	2849.5	4162	3639.5	5750
TG 14:0_18:1_20:3	5249.5	7998.5	7232.5	8811
TG 14:0_18:1_22:5	14487.5	22828	17445.5	24234
TG 14:0_18:1_22:6	8760	13897.5	11409.5	17581
TG 16:0_16:0_22:6	16087	22155	17511	23598
TG 16:0_16:1_18:1	4221.5	7002	5120	5332
TG 16:0_16:1_18:2	3181	5154	4976	5489
TG 16:0_18:0_24:4	2824	0	3323	7105
TG 16:0_18:1_18:1	9615.5	13135	9226	11690
TG 16:0_18:1_18:2	5745	7469	6531.5	6952
TG 16:0_18:1_18:2	9391	13810.5	9953.5	12320
TG 16:0_18:1_20:2	9249	14256	7640	10302
TG 16:0_18:1_20:3	13474	19470	14237	18023
TG 16:0_18:1_20:4	38047	54751	41454.5	57916
TG 16:0_18:1_22:4	35413	48873.5	33900	48715
TG 16:0_18:1_22:5	55318.5	78296	51387	82112
TG 16:0_18:1_22:6	39497.5	56112.5	37860.5	66554
TG 16:0_18:1_24:4	14713	18741	12304	19824
TG 16:0_19:1_21:4	10751.5	15174	10082.5	17566
TG 16:0_20:4_22:6	4947	7596.5	6061.5	14407
TG 16:0_22:4_26:4	1659.5	970.5	974.5	2302
TG 16:0_22:5_24:1	2936.5	2932.5	1480	3206
TG 16:1_18:1_22:6	11715	18381	14174	27479
TG 16:2_18:0_26:2	1935.5	2224.5	823	1685
TG 18:0_18:1_22:5	39986	52057	30566	52336
TG 18:0_18:1_24:5	5400.5	7955.5	3419	8723
TG 18:0_20:4_22:5	17977	26464.5	16277.5	37524
TG 18:0_22:4_22:5	8655.5	11528.5	5744.5	17180
TG 18:1_18:1_20:2	18820.5	22674	14957	25816
TG 18:1_18:1_22:1	4419	5115.5	2750	5435
TG 18:1_18:1_22:5	33117	43047	27173	49032
TG 18:1_18:1_22:5	18780.5	25258	18875.5	28393
TG 18:1_18:2_22:5	26462	38954.5	23413	52886
TG 18:1_18:2_22:6	16601	26730.5	18895	42915
TG 18:1_18:2_26:4	2620	3073	1524.5	3333
TG 18:1_20:1_20:2	3761	4601.5	2959.5	4236
TG 18:1_20:1_22:5	10321	12693	7114.5	14130
TG 18:1_20:3_22:4	14902	19729	11131	23380
TG 18:1_20:4_22:5	20002	30224	20115	42136
TG 18:1_22:1_22:5	3644.5	4361	1890.5	4563
TG 18:1_22:4_22:5	18475.5	23666	15026.5	30771
TG 18:1_22:4_24:4	3205	3826	1575.5	4751
TG 18:1_22:5_22:6	8590.5	10121.5	7216	13881
TG 18:1_22:5_24:1	1984.5	2404.5	910.5	2101
TG 18:1_22:5_24:4	3551.5	4381.5	2047.5	6486
TG 18:1_22:6_24:4	4087	5669.5	2851	7267
TG 18:2_22:4_22:5	11015	13752.5	9295	18269
TG 20:2_20:3_22:4	7622.5	8160	5857	10641
	WT	WT + ATGLi	Drp1KO	Drp1KO + ATGLi
TG 22:6_22:5_18:0	7953	13332	10537.3	18242
TG 22:5_16:0_18:1	30888.3	52379.7	33055.7	61667.7
TG 22:5_18:1_18:1	21685	32363	22129.7	38866.7
TG 16:0_18:1_18:1	11452.3	15067.3	12632.7	17272
TG 18:1_20:4_22:5	8693	12310.5	9577	17995.5
TG 16:0_22:4_22:5	5994.33	9940.67	5700	11751.5
TG 22:5_16:1_16:0	8806	12270	9580.33	13798.3
TG 18:0_22:4_22:5	12692.7	21230	15378	29233.3
TG 22:4_18:1_22:5	8036.33	13536.7	9300.33	16467
TG 20:4_18:1_16:0	28002	36761	29147	39772.3
TG 22:5_22:4_18:0	6316.67	9728.33	6811	12735
TG 22:5_18:1_18:0	25151	44351	28427	51390
TG 18:1_16:0_22:4	35327.3	48077.3	37534	58739.3
TG 16:0_18:1_20:2	12753	17903.3	13910	19709
TG 18:0_20:3_18:1	12286.3	17495.7	13742.3	22063.3
TG 18:0_22:4_18:1	13155.7	20728.7	16585.3	26217
TG 18:1_20:1_22:4	3788	7157.67	3709.33	9567
TG 18:0_16:0_24:4	3031	5453.67	3834.33	6034.67
TG 22:5_22:6_16:0	2179	3446.67	1954.67	4779
TG 22:6_16:1_18:1	3319	5172.33	3048.67	5179.33
TG 16:0_14:0_20:3	4477.67	4999.67	5095.67	5715.67
TG 18:1_16:1_16:0	7148.67	7568.67	7701.67	8117
TG 24:3_24:3_2:0	4368.33	3937	4747.67	4918
TG 16:0_22:5_22:5	6125.33	10844	6458	9696.67
TG 22:5_18:0_20:3	9085.67	14440.7	10548.7	19601
TG 20:3_16:0_18:1	16184	22708	16145	24677.3
TG 20:1_22:5_18:1	5346.67	9920.33	6346.67	13419.3
TG 16:0_16:0_18:1	3238	4358.67	3651	5086
TG 18:0_16:0_18:1	3897.67	3355	4446	5694.33
TG 22:3_18:0_22:5	2299	4010.67	2043.33	5340
TG 16:0_18:1_20:1	4871	7451	5535.67	8065.67
TG 18:0_18:1_24:4	2478	4702.67	3008.33	5855.67
	WT	WT + ATGLi	Drp1KO	Drp1KO + ATGLi
TG 22:6_22:5_18:0	11475.7	16734.3	10965.7	19684.3
TG 22:5_16:0_18:1	35535.3	59580.7	29717.7	69392.3
TG 22:5_18:1_18:1	25183.3	36399	22746.3	40847
TG 16:0_18:1_18:1	11786.3	15630.3	10676.3	16315
TG 18:1_20:4_22:5	9512.5	13687	10858.5	18126.5
TG 16:0_22:4_22:5	5708	11397	6772	15272
TG 22:5_16:1_16:0	9042.33	12974.3	7682	15178.7
TG 18:0_22:4_22:5	16731.7	28314.3	16383.3	34149
TG 22:4_18:1_22:5	11957.7	17362.3	10664.7	21495.3
TG 20:4_18:1_16:0	27471	38232	31015.5	43713.5
TG 22:5_22:4_18:0	8329.33	12139.3	6707.33	14450.3
TG 22:5_18:1_18:0	31606.3	46452.3	27065.7	47124.3
TG 18:1_16:0_22:4	42233	56670	38358	59893
TG 16:0_18:1_20:2	14603.3	17950	12655	20066.3
TG 18:0_20:3_18:1	15903.3	19772.3	14297	20874.3
TG 18:0_22:4_18:1	19240.7	25669	17604.3	25838.3
TG 18:1_20:1_22:4	4954.33	8432	4337.67	9117
TG 18:0_16:0_24:4	4677.33	6632.33	4122	6403.67
TG 22:5_22:6_16:0	2248.67	4324.67	1960.33	5900.33
TG 22:6_16:1_18:1	2879	5377.33	2788.33	5998.33
TG 16:0_14:0_20:3	3944.67	5243.67	3829.33	5920.67
TG 18:1_16:1_16:0	6674.33	7621.67	6346	8114.33
TG 24:3_24:3_2:0	4961	4352.67	5677	3709.67
TG 16:0_22:5_22:5	7485	13630.3	6730.67	16651.3
TG 22:5_18:0_20:3	11539	18613.3	11119	20675
TG 20:3_16:0_18:1	17623	24085	15454.3	25778.7
TG 20:1_22:5_18:1	7468.33	11599.3	6845	12661
TG 16:0_16:0_18:1	5072	4300	3260.33	4626.67
TG 18:0_16:0_18:1	4319.33	4968.67	3604.33	5497
TG 22:3_18:0_22:5	2899.67	5363	1885.33	5976.67
TG 16:0_18:1_20:1	6184	7987.33	5555.67	8015.67
TG 18:0_18:1_24:4	3612.67	5847.33	3156.67	5488.33
	WT	WT + ATGLi	Drp1KO	Drp1KO + ATGLi
TG 18:1_16:1_22:6	3450	6622	5144.67	7543
TG 22:5_14:0_16:0	3576	5209.33	4957.33	5836
TG 18:1_18:1_22:6	20110	36826	25307.3	42982
TG 16:0_16:1_18:1	4567.33	5537.33	5423.33	5350
TG 24:5_18:0_22:5	2207.33	5408	2277.33	5126.67
TG 16:0_18:1_20:3	14856	20297	16905.3	20858
TG 16:0_20:1_18:1	5455.33	7216	5232	7412
TG 16:0_24:1_22:5	1982	4309.33	2065.33	4029
TG 22:6_18:2_18:1	6377.33	14344.7	8896.67	15739
TG 22:5_18:1_20:4	7908.67	15802	9824	18174
TG 16:0_22:5_22:5	7831.33	16674	10061.3	18146
TG 22:6_22:5_18:0	10167.3	19737.3	11525.3	22312
TG 22:6_16:0_16:0	11992	17839.3	13750.7	17610
TG 22:5_16:0_22:4	13128.7	26498	16150	30390
TG 18:0_22:5_22:5	10230	19938.7	11398	22531
TG 16:1_18:1_18:2	5514	7386	6543.33	7082.67
TG 20:4_16:0_18:1	23538	25734	27054	33996
TG 22:5_16:0_18:1	45537.3	66106	51060	66133.3
TG 22:5_18:1_18:1	22625.3	39718	26011.3	38070.7
TG 18:1_18:2_16:0	9099.33	12144.7	11293.3	11419.3
TG 20:3_22:5_18:0	8932	16879	10008.7	18883
TG 22:4_22:5_18:0	5526	12148	6622	13844
TG 20:1_18:1_22:5	7017.33	13025.3	8508.67	13462
TG 18:1_22:5_18:0	30606	42261	31452	47751
TG 16:0_16:0_18:1	3168	3781	2611.33	3519
TG 18:1_18:1_16:0	10774.7	13971.3	11488.7	12736.7
TG 16:0_18:1_20:2	12566	17190	13847.3	15689.3
TG 16:0_22:4_24:4	2502.67	6478	3122	6700.67
TG 18:0_20:3_18:1	10977.3	16720	11015.3	15142
TG 18:1_18:2_24:3	5798	11672	5804	10594
TG 18:1_18:0_22:4	11982.7	19507	12222.7	18710.7
TG 22:3_18:0_16:0	4063.33	5690	3702.67	5566
TG 18:0_18:1_24:4	3074	6014.67	3369.33	5670
TG 18:0_16:0_24:4	3763.33	6890	3642	5832.67

## Sheet: Fig. 5k
Extended source data TG lipidomics for biolog replicates 1 to 3
Extended data set for biological replicates 1-3
	n=1		n=2		n=3		n=1		n=2		n=3
	BFP	BFP +ATGLi	BFP	BFP +ATGLi	BFP	BFP +ATGLi	Drp1DN	Drp1DN +ATGLi	Drp1DN	Drp1DN +ATGLi	Drp1DN	Drp1DN +ATGLi
TG 58:9; TG 18:1_20:4_20:4	78860	111922	133788	162364	112136	164312	126436	186918	100690	162942	104340	166308
TG 58:10; TG 16:0_20:4_22:6	27964	42320	50162	68234	46312	67438	47056	76994	36028	73780	41316	67090
TG 56:8; TG 16:0_20:4_20:4	44764	57950	65860	83238	60038	79768	63566	97796	55540	82120	52684	85236
TG 14:0_16:0_20:4	16864	13370	22124	19296	24820	22036	23974	26396	20348	21410	22150	22748
TG 14:0_16:0_18:1	11462	7992	8818	8454	10124	5902	10456	9886	9362	9270	9854	8728
TG 14:0_16:0_22:6	16298	15940	16710	17426	18816	15040	16656	18600	18224	17784	18988	18884
TG 14:0_16:1_18:1	12720	9662	14204	10034	13474	8054	11422	11046	13552	10728	13474	10196
TG 14:0_18:1_18:2	28386	23264	31090	24044	29472	22102	27180	27822	31398	27642	31956	30990
TG 16:0_16:0_18:1	22810	20310	15744	16958	13970	15378	15610	20638	19036	18972	16804	17532
TG 16:0_16:1_18:1	36668	35682	32898	40340	36272	30762	31316	40028	38410	35562	35206	36168
TG 16:0_18:1_22:4	120700	141028	117626	139854	113962	151120	121768	164226	120246	165440	115580	156858
TG 16:0_18:1_22:6	121572	159666	115816	156414	120478	136018	113870	161764	121562	145154	121868	163722
TG 16:0_18:1_24:2	4514	5414	2534	4580	2716	3584	1466	4220	2374	2418	2402	4042
TG 18:0_18:0_18:1	2702	3090	1874	2540	1120	2008	1372	4130	2306	1678	1646	2022
TG 18:0_18:1_22:4	46248	76468	54042	67908	47822	69176	48826	75540	50274	63430	47206	74018
TG 18:0_18:1_22:6	51480	77072	55012	72934	55592	74478	55644	81594	65232	73304	57270	82528
TG 18:1_18:1_18:2	86766	98280	94492	100482	94356	101912	86298	113450	87330	124440	87114	112224
TG 52:1	14072	14368	9674	12170	9142	12168	9152	16276	12066	11998	8200	11496
TG 52:2	68980	75586	58764	78848	61418	55806	56634	79670	61804	69966	58212	84276
TG 52:2	12928	14700	12492	13478	12276	13444	11822	14818	11968	13580	12188	13604
TG 52:3	8020	9930	9322	10210	8306	8440	9404	9960	8340	9944	8438	10338
TG 52:3	66124	72780	61352	78414	60782	66728	58300	87298	65358	79108	65678	84076
TG 52:4	40846	37520	44784	42302	47702	44520	45952	47124	48584	49568	45508	55810
TG 52:4	28026	33092	41652	36254	40794	42234	49348	46966	37404	53886	35504	45550
TG 54:2	23230	32206	21140	34218	18912	27984	17772	33514	21826	25948	19114	30766
TG 54:3	45218	63868	37996	62376	39834	49812	34610	62338	46570	52410	36944	63054
TG 54:3	8946	11134	7120	11518	6544	9028	6334	10064	7716	10624	7052	11320
TG 54:5	109590	163394	172864	162334	154772	184056	156322	188278	147100	203416	153778	204518
TG 54:6	70288	78062	93408	83766	88998	97912	88590	108710	79476	108350	88066	103834
TG 54:6	42954	57014	41594	54458	43180	52652	46608	54936	51626	56726	46588	54362
TG 56:2	4222	6794	2840	5600	2906	3624	2386	4766	2750	3008	2384	3786
TG 56:3	10396	13840	6668	14182	7156	10322	5734	13086	6826	9362	7244	10464
TG 56:4	39230	54664	42066	56164	41502	54818	37886	53246	40094	51274	37378	59990
TG 58:7; TG 18:1_18:1_22:5	89524	115792	91090	116956	93178	116816	83132	121732	78562	117752	81628	126326
TG 58:8; TG 16:0_20:3_22:5	62818	82416	79916	79388	80112	108606	72708	97556	68924	110154	68684	116106
TG 60:10; TG 16:0_22:5_22:5	61976	87522	91056	93836	86838	116656	79014	111918	67174	122836	74794	119018
TG 60:11; TG 16:0_22:5_22:6	45330	74042	63302	74476	61972	83728	57514	85622	49040	86734	54272	85594
TG 62:11; TG 18:0_22:5_22:6	23416	37322	27732	33432	27042	39994	25096	36054	25312	38184	24912	41356
TG 62:12; TG 18:1_22:5_22:6	20564	34004	27282	34888	26180	43856	23074	42434	22418	39614	24034	41204

## Sheet: Fig. 6h
Extended source data TG lipidomics for biolog replicates 1 to 5
	WT	WT	WT	WT +ATGLi	WT +ATGLi	WT +ATGLi	Pex5-/-	Pex5-/-	Pex5-/-	Pex5-/- +ATGLi	Pex5-/- +ATGLi	Pex5-/- +ATGLi
TG 16:0_16:0_18:1	4157.33	3418	3723	4962	3202	5019.33	3430	4526	4249.33	4290	6257.33	5610.67
TG 16:0_16:1_18:1	6564.67	4160.67	4755.33	8618	7202.67	5764	4150.67	5864	4810	5696.67	8308.67	5934.67
TG 16:0_18:1_20:1	6637.33	5633.33	6648	11036.7	8606	9155.33	5646	7827.33	6588	7643.33	12082	9140.67
TG 16:0_18:1_22:2	4796	3050	5196	8040.67	6980.67	6824	3971.33	6657.33	3552	6707.33	10042	7168.67
TG 16:0_22:5_14:0	3904	2610	2350.67	6263.33	4664	2956	2604.67	3107.33	1989.33	4330	5846	3271.33
TG 16:0_22:5_16:1	14478.7	9249.33	9164	23358	19124.7	17503	9816	12130.7	10127	16851.3	21566	15752
TG 16:0_22:5_18:1	54666.7	40755.3	33832	92300	81635.3	52363	45600	53268.7	34545.3	69936.7	96360	55208.7
TG 16:0_26:1_22:5	994.667	844.667	746	2079.33	1769.33	1364.67	3189	4598.67	2952	5483.33	8516.67	5684.67
TG 16:1_18:1_22:6	2942	1904.67	1534.67	6190.67	4948.67	2762	2159	2315.33	1296.67	4316	5595.33	2498.67
TG 18:0_18:1_16:0	2252	2748		2567.33	3250	3570	2336	3278	2612	2980	4807	3728
TG 18:0_22:4_22:5	5424.67	4820	2510	13558	11476	5290.67	6074	7095.33	2942.67	12336.7	15478	5605.33
TG 18:0_24:4_22:5	1329.33	1104	1031	3762.67	3828.67	1712.67	2009	2640	1201	5178	6662	2750.67
TG 18:1_16:0_26:2	945	584	1287	1674.67	1444	1611	2262	3124	3251	3197.33	5096	4316.67
TG 18:1_18:1_22:5	29087.3	20180	16788	52797.3	43778.7	29149	24743.3	31320.7	15567.3	43240	56994.7	27810.7
TG 18:1_22:5_22:4	10220.7	8026	3942	20928	17498.7	9434	8340	11334	4224	16718.7	23064	8962
TG 18:1_22:6_18:2	5378	3700	2707.33	13546	11452.7	5420	5240	5338	2548.67	10654.7	13630.7	5675.33
TG 18:1_24:1_22:5	1284.67	1071.33	1681	2529.33	2028.67	1690	3968	4170	2421	5822	8725.33	5022
TG 18:1_24:2_16:0	1607.33	1557.33	2049.33	3256	3010	2684	2421.33	3382	2144	3860	5622.67	3793.33
TG 20:2_18:1_22:5	9420	7816	5608	20844	17842.7	10922	9360	11217.3	5534.67	17309.3	22788	10358.7
TG 20:4_18:0_22:5	12826.7	10223.3	6643.33	29615.3	26371.3	17312	11942	15166.7	5054.8	23399.3	389.36	6173.82
TG 22:4_18:1_16:0	37980	28754.7	28447.3	58576	53746.7	42665	32881	38928.7	27300	45114	62278	41173.3
TG 22:5_16:0_24:1	2131.33	1526	1798	4481.33	4150.67	3210.67	4570	5658.67	2993.33	8205.33	11079.3	7281.33
TG 22:5_18:0_18:0	12559.3	9732	9321	24591.3	20705.3	15461	11647	14510.7	8649	19081.3	26695	14784.7
TG 22:5_18:1_18:0	34664.7	28784.7	25120.7	65714.7	50924	41505	28385.3	36091.3	23084	45340	65941.3	36810.7
TG 22:5_18:1_20:1	7302	6160.67	5660.67	15669.3	13795	8887	8473	10000	5512	14980	20954	10764
TG 22:5_18:1_20:4	8000.67	5675.33	4618.67	17759.3	14497.3	8393	6436	7731.33	4197	12112.7	16115.3	7354
TG 22:5_18:1_26:1	276	570	1478	914.667	652	606	1814	2292	1489	3222.67	4996	2860.67
TG 22:5_20:4_18:1	6825.33	4873.33	3257.33	16316.7	13722.7	6598	5986.67	7814	3381	13830	17781.3	7073.33
TG 22:5_24:4_18:1	1738.67	1476.67	1090	5174.67	4612	2129	2286	2850.67	1073	5658.67	7986	2590
TG 22:6_16:0_22:5	2994.67	2024.67	1742.67	6725.33	5799.33	2661	2704	2708	1581.33	5074	6316.67	2728
TG 22:6_22:5_18:0	11006.7	7976	5730.67	21432	17273.3	9618	8050	9169.33	4949.33	14659.3	18808	7108
TG 22:6_22:5_18:1	2829.33	1854.67	1348	6076.67	4588	2604	1888	1902.67	1176.67	3815.33	4555.33	2071.33
TG 24:1_18:1_22:6	1116	898	1610	2640	2474.67	1721.33	1966.67	2791.33	1212.67	5056	6530.67	3734
TG 24:1_20:3_18:1	1124.67	919.333	817	2123.33	2024	1640	2050.67	2846	1889	3750.67	5782	3250
TG 24:3_16:0_18:1	4702	3106	2206	8083.33	6760.67	5674	3853	5383	3158	8527.33	12506	6944
TG 24:3_24:3_2:0	7711.33	7313.33	9100	8318	7875.33	9275.33	9236	8316.67	8589.33	8023.33	6653.33	8432
TG 24:5_18:0_18:1	5435.33	4373.33	4500	13313.3	11093.3	7424	6386	8384	4550.67	12964	19383	9281.33
TG 26:3_18:1_16:0	1537.33	1429	1980	3365.33	2928.67	2169.33	2808.67	3820	2547	5377.33	7708.67	5209
TG 26:4_18:1_16:0	2785	2129	2398	6872	5977.33	5360	3078	5006	2155	8441.33	11814	5573
TG 52:2	14341.3	9228	12504	20407.3	16708	15985.3	10733	14300	11748	15250	21079.3	16241.3
TG 52:3	13338	9570.67	8959	18169.3	15866.7	13662	9415.33	12438.7	8964.67	12694	18732.7	12919.3
TG 52:4	5747.33	3802.67	3809.33	8888.67	7490	6498	4250	5158	3820	6990.67	8486.67	6301.33
TG 54:5	25369.3	20332	20052.7	44676	39538	29701	21627.3	28047.3	19670.7	36471.3	48212	31728
TG 54:6	9784.67	6110.67	4468	16896.7	13475.3	8707	6952	8396.67	4519.33	11607.3	15768.7	7983.33
TG 54:6	6836.67	4558	4717.33	11290.7	8641.33	8169	4998	5748.67	4429.33	7803.33	9742	7620.67
TG 56:4	12475.3	10182.7	10274.7	21130.7	18500.7	15365	10917.3	14803.3	11847.6	16628	23720.7	15204.7
	WT	Pex5-/-
TG 14:0_18:1_20:2	6125.33	6811.33
TG 14:0_18:1_22:5	6514	6443.33
TG 16:0_16:1_20:3	2588.67	3222
TG 16:0_18:1_18:1	6692.67	7870.67
TG 16:0_18:1_20:4	12476.7	15534.7
TG 16:0_18:1_22:6	14014.7	15414.7
TG 16:0_20:2_18:1	6189.33	7397.33
TG 16:0_22:5_18:1	22480	25980
TG 18:0_22:5_16:0	19063.3	20553.3
TG 18:0_22:6_22:5	4146.67	3564.67
TG 18:1_16:1_16:0	3200.67	3806
TG 18:1_18:0_22:4	5901.33	6891.33
TG 18:1_18:1_22:5	11204.7	13204
TG 18:1_20:1_22:5	3278	4134.67
TG 18:1_22:5_20:2	4768	4296.67
TG 18:1_22:6_18:2	2285.33	2217.33
TG 18:1_24:5_18:0	2590	3264
TG 20:1_18:1_18:1	2221.33	1758
TG 20:3_16:1_16:0	2974	3538.67
TG 20:3_18:0_18:1	6063.33	6820
TG 20:3_18:1_16:0	7392	8728
TG 20:4_18:0_22:6	3929.33	4910.9
TG 22:4_16:0_22:5	6742	6595.33
TG 22:4_18:1_22:5	5124	4376.67
TG 22:5_18:0_18:1	17178	17030.7
TG 22:5_22:4_18:0	3102	2906
TG 22:6_18:1_18:1	9026	9930.67
TG 24:1_16:0_22:5	604	2122.67
TG 24:3_18:1_16:0	2074.67	20616.4
	WT	Pex5-/-
TG 14:0_18:1_20:2	7692	8124.67
TG 14:0_18:1_22:5	6655.33	8387.33
TG 16:0_16:1_20:3	3567.33	2752.67
TG 16:0_18:1_18:1	9366	8736
TG 16:0_18:1_20:4	14665.3	29806.1
TG 16:0_18:1_22:6	15798	20495.3
TG 16:0_20:2_18:1	7548.67	8752
TG 16:0_22:5_18:1	25238.7	31992
TG 18:0_22:5_16:0	21114	24269.3
TG 18:0_22:6_22:5	3562.67	5285.33
TG 18:1_16:1_16:0	4216	4603.33
TG 18:1_18:0_22:4	6643.33	6963.33
TG 18:1_18:1_22:5	12925.3	15778.7
TG 18:1_20:1_22:5	3553.33	4606
TG 18:1_22:5_20:2	4540	5940
TG 18:1_22:6_18:2	2444.67	3444
TG 18:1_24:5_18:0	2708	3743.33
TG 20:1_18:1_18:1	2458	2948.67
TG 20:3_16:1_16:0	3521.33	3770.67
TG 20:3_18:0_18:1	7539.33	8301.33
TG 20:3_18:1_16:0	9702.67	11091.3
TG 20:4_18:0_22:6	3380.67	4833.33
TG 22:4_16:0_22:5	6191.33	8726
TG 22:4_18:1_22:5	4082.67	5314.67
TG 22:5_18:0_18:1	18348.7	20203.3
TG 22:5_22:4_18:0	2239.33	3262
TG 22:6_18:1_18:1	9629.33	12959.3
TG 24:1_16:0_22:5	693.333	2074
TG 24:3_18:1_16:0	2161.33	82778.3

## Sheet: Fig. 6i
Extended source data TG lipidomics for biolog replicates 1 to 3
Extended data for biological replicates 1 to 3
n=1	shCtrl	shCtrl + ATGLi	Abcd1 KD	Abcd1 KD + ATGLi
TG 18:1_18:1_20:4	3536.67	11691.7	5429.33	9314
TG 18:1_20:4_22:5	9223.33	30385.3	14410.7	24174
TG 14:0_18:1_22:5	7536	13237.3	10192.7	14914.7
TG 16:0_18:1_20:2	4353.67	5675	997	6386
TG 16:0_18:2_18:1	5376	8755.33	6802.67	8423
TG 16:0_18:2_20:2	7609.33	14924.7	10366	18310
TG 16:0_18:2_22:6	4917.67	9488	6443.33	11463.7
TG 18:0_18:1_22:5	7264.67	14583.3	9936.67	17711
TG 18:0_18:1_22:5	20775	35810.7	25684	40843.3
TG 18:0_18:2_22:5	6282.33	10772.7	8114.33	12953.3
TG 18:1_16:0_22:5	28324	52031.7	36637.3	56862.7
TG 18:1_18:1_22:5	20072	26025.3	17847.3	44912
TG 18:1_20:3_16:0	6448.33	10580.3	3998.67	3376
TG 18:1_22:4_20:2	6309	11822	5824.67	14387.7
TG 22:5_18:0_20:3	5565	14153	12635.3	22685
TG 14:0_18:1_22:5	7536	13237.3	10192.7	14914.7
TG 16:0_18:1_20:2	4353.67	5675	997	6386
TG 16:0_18:2_18:1	5376	8755.33	6802.67	8423
TG 16:0_18:2_20:2	7609.33	14924.7	10366	18310
TG 16:0_18:2_22:6	4917.67	9488	6443.33	11463.7
TG 18:0_18:1_22:5	7264.67	14583.3	9936.67	17711
TG 18:0_18:1_22:5	20775	35810.7	25684	40843.3
TG 18:0_18:2_22:5	6282.33	10772.7	8114.33	12953.3
TG 18:1_16:0_22:5	28324	52031.7	36637.3	56862.7
TG 18:1_18:1_22:5	20072	26025.3	17847.3	44912
TG 18:1_20:3_16:0	6448.33	10580.3	3998.67	3376
TG 18:1_22:4_20:2	6309	11822	5824.67	14387.7
TG 22:5_18:0_20:3	5565	14153	33100.6	22685
n=2	shCtrl	shCtrl + ATGLi	Abcd1 KD	Abcd1 KD + ATGLi
TG 18:1_20:4_22:5	17402	36152.7	16926.7	27600
TG 16:0_22:6_22:5	6103.33	14456	6558.67	11336
TG 22:6_18:1_22:5	3812.67	9365.33	4027.33	7186
TG 18:1_16:1_22:6	6972	11901.3	7260.67	8876.67
TG 22:5_16:0_14:0	7146.67	9250.67	7408.67	7472.67
TG 22:5_22:5_18:1	12756	30460.7	11278	24146
TG 20:1_22:6_22:5	3181.33	8467.33	3700.67	7508.67
TG 20:3_16:0_14:0	4936.67	5057.33	5052	4106
TG 52:4	5959.33	7425.33	6259.33	5689.33
TG 22:5_18:1_22:4	19550.7	39484.7	21299.3	21226
TG 18:1_16:0_16:1	6394.67	7232	6587.33	7556.67
TG 16:0_18:1_20:3	23700.7	34008.7	24030.7	26440
TG 18:1_24:5_18:0	7366.67	15314	9128.67	10319.3
TG 24:4_18:0_22:4	1688.67	4298	2238	3324
TG 16:0_18:1_20:1	4240.67	7844	5531.33	7458.67
TG 18:1_18:1_20:1	4301.33	7371.33	3272	6899.33
TG 18:1_16:0_24:3	2798.67	8666.67	3605.33	4968.67
TG 18:1_24:1_22:5	1450.67	3322	2272	4588
TG 18:1_18:2_22:6	16698	33515.3	14854	24566.7
TG 54:6	8929.33	13423.3	9448.67	10360.7
TG 18:1_14:0_22:5	16172.7	24134.7	16761.3	19157.3
TG 18:1_22:6_22:5	5046	10790	5594.67	10909.3
TG 18:2_16:1_18:1	8762.67	3153.33	9252.67	6288
TG 18:1_18:1_22:6	41155.3	79637.3	43930.7	71260.7
TG 18:1_20:3_22:5	28508	57685.3	28722.7	48051.3
TG 54:5	23066.7	33884.7	22684.7	27098.7
TG 18:1_24:5_22:5	3485.33	8296	3867.33	5547.33
TG 22:5_18:1_18:1	41249.3	75965.3	43386.7	64718
TG 22:5_18:1_16:0	70558	114783	72000.7	96839.3
TG 18:2_16:0_18:1	13582	18989.3	14354	15310
TG 18:1_22:5_24:4	3443.33	6141.33	3339.33	2865.33
TG 18:1_22:4_16:0	41766.7	71210.7	42726.7	59386.7
TG 22:5_18:0_18:1	44675.3	79104.7	50212	71710.7
TG 52:2	5336.67	7084	5540.67	6279.33
TG 18:1_16:0_16:0	3276.67	4430	3210.67	3906.67
TG 18:1_18:1_16:0	11208	17668	14190	15571.3
TG 18:0_24:4_22:5	2764	7692	2458	7614
TG 18:1_22:4_22:3	5299.33	12597.3	6412	11653.3
TG 54:3	5532.67	9854	6452	8017.33
TG 20:2_18:1_16:0	6859.33	20507.3	8528.67	2384.67
TG 56:4	9436	16190	10970.7	13199.3
TG 18:0_20:3_18:1	13545.3	23382.7	15708	13948
TG 18:0_24:4_18:1	2427.33	2687.33	4952	2664.67
TG 22:0_22:5_18:1	2246.67	5198	3392	6237.33
	1.70343e+06
n=3	shCtrl	shCtrl + ATGLi	Abcd1 KD	Abcd1 KD + ATGLi
TG 18:1_20:4_22:5	20094.7	40976	19377.3	36723.3
TG 16:0_22:6_22:5	7448	15748	7563.33	15435.3
TG 22:6_18:1_22:5	4142.67	9499.33	4472	9352.67
TG 18:1_16:1_22:6	7838.67	16026	6834.67	12788
TG 22:5_16:0_14:0	7608	10764	6964	9456.67
TG 22:5_22:5_18:1	15792.7	39932	16228.7	36174
TG 20:1_22:6_22:5	3624	7886.67	3865.33	8503.33
TG 20:3_16:0_14:0	5072.67	5012	5068.67	5251.33
TG 52:4	6270.67	7929.33	6464	7340
TG 22:5_18:1_22:4	23400	38512.7	24082	38650
TG 18:1_16:0_16:1	6116.67	7150	6696	7988.67
TG 16:0_18:1_20:3	26866.7	35003.3	26552	33163.3
TG 18:1_24:5_18:0	8027.33	13080	8790	9872
TG 24:4_18:0_22:4	1824.67	3253.33	1614	4330
TG 16:0_18:1_20:1	4962.67	6519.33	5063.33	8100
TG 18:1_18:1_20:1	4325.33	5916	2956.67	7408.67
TG 18:1_16:0_24:3	4951.33	3993.33	2709.33	8950.67
TG 18:1_24:1_22:5	1332.67	2178.67	2130.67	3604
TG 18:1_18:2_22:6	21172.7	40500	75200.3	34149.3
TG 54:6	9913.33	14376	9860	14062.7
TG 18:1_14:0_22:5	17534	25650	16693.3	24808.7
TG 18:1_22:6_22:5	6006.67	10986.7	6447.33	11766
TG 18:2_16:1_18:1	9784.67	7258.67	8997.33	7022.67
TG 18:1_18:1_22:6	46703.3	78448.7	48000.7	85186.7
TG 18:1_20:3_22:5	36292	62138	32528.7	58440.7
TG 54:5	29640	38734	26570.7	35191.3
TG 18:1_24:5_22:5	3802.67	7598	4738	5406.67
TG 22:5_18:1_18:1	46924	70016.7	48483.3	73428.7
TG 22:5_18:1_16:0	80438.7	116664	84918	122081
TG 18:2_16:0_18:1	14878.7	18666.7	15417.3	20317.3
TG 18:1_22:5_24:4	4000.67	2655.33	3787.33	5478
TG 18:1_22:4_16:0	52069.3	67671.3	50971.3	70007.3
TG 22:5_18:0_18:1	53070.7	73942.7	55856.7	77238
TG 52:2	5097.33	6386	5668	7250.67
TG 18:1_16:0_16:0	3354.67	3566.67	3562	5050.67
TG 18:1_18:1_16:0	12971.3	15294	15296	19660
TG 18:0_24:4_22:5	3177.33	6036	3690.67	6310
TG 18:1_22:4_22:3	6284.67	11087.3	4541.33	7897.33
TG 54:3	6077.33	8017.33	6270.67	9341.33
TG 20:2_18:1_16:0	12795.3	18624	14930.7	12043.3
TG 56:4	11227.3	12638	10906.7	16562
TG 18:0_20:3_18:1	16094	21253.3	16936	24103.3
TG 18:0_24:4_18:1	2286	3733.33	2967.33	5360.67
TG 22:0_22:5_18:1	2122.67	3378.67	3354.67	5284.67

## Sheet: Fig. 6j
Extended source data TG lipidomics for biolog replicates 1 to 3
Extended data set for biological replicate 1 to 3
	WT + veh	WT +ATGLi	Drp1 KO + veh	Drp1 KO +ATGLi	Drp1/Pex5 KO veh	Drp1/Pex5 KO +ATGLi
TG 14:0_16:0_22:5	10109	12053	13318.5	14691	12084	12409.5
TG 14:0_16:0_22:6	3744	4544.5	5287	4948.5	4441.5	4392.5
TG 14:0_18:1_20:3	7898	8786	9500	9973	9463.5	8801.5
TG 14:0_18:1_22:5	20678.5	25456.5	25135.5	28949	24497.5	26553
TG 14:0_18:1_22:6	11847	16113.5	16030	18638.5	13691.5	16021
TG 16:0_16:0_22:6	20803.5	23506.5	24754	26791	21755.5	24521.5
TG 16:0_16:1_18:1	5108	5147	6359.5	5624	6562.5	5245
TG 16:0_16:1_18:2	4989	4235.5	5835.5	5001	5555	4733.5
TG 16:0_18:0_24:4	5364	7973.5	6259	7973	7803	10675.5
TG 16:0_18:1_18:1	10668	10159	11547.5	11524	12448	12410.5
TG 16:0_18:1_18:2	7515.5	7071.5	8070	7379	8257.5	7111
TG 16:0_18:1_18:2	13526.5	12453.5	14575.5	14285.5	14554	13938
TG 16:0_18:1_20:2	12182.5	11970	12542.5	13214.5	14844	14341.5
TG 16:0_18:1_20:3	18030.5	20294	20715	22798.5	23471.5	23779
TG 16:0_18:1_20:4	53745	62495.5	38048	74247	63084	66813.5
TG 16:0_18:1_22:4	45531.5	49756	48328.5	53157.5	50702	56593.5
TG 16:0_18:1_22:5	68968.5	86364.5	80532.5	94502	82473.5	91099
TG 16:0_18:1_22:6	48965	63569.5	59847.5	74923.5	56511	68629
TG 16:0_18:1_24:4	17226.5	21082.5	18896	21437	21569	26112
TG 16:0_19:1_21:4	13160.5	18662	17540.5	22112.5	17122.5	21569.5
TG 16:0_20:4_22:6	7948.5	14048	10842.5	18936	9014	13862
TG 16:0_22:4_26:4	1694.5	3045.5	1832	2570.5	2820	5516.5
TG 16:0_22:5_24:1	3212.5	4035.5	2605.5	3271.5	5218.5	6964
TG 16:1_18:1_22:6	17356	24876.5	21572	30175	19731.5	24111.5
TG 16:2_18:0_26:2	2020	2368	1736	2303	3472.5	4262.5
TG 18:0_18:1_22:5	44636.5	57023	47925.5	58076	52196	64633.5
TG 18:0_18:1_24:5	5762	9416.5	6875	9271	10723	14892.5
TG 18:0_20:4_22:5	25566	42714.5	30642.5	49771.5	32084.5	45167.5
TG 18:0_22:4_22:5	10244.5	18708.5	12729	19382	16130.5	24152.5
TG 18:1_18:1_20:2	20877	26537	23451	29129	25404	31097
TG 18:1_18:1_22:1	4579.5	6407.5	5039	5798	6759.5	8560
TG 18:1_18:1_22:5	38034.5	52051	42718.5	57329	50627	63261
TG 18:1_18:1_22:5	23499.5	28387	24660	31946	24571.5	30262
TG 18:1_18:2_22:5	32898	55677.5	41118.5	60100	44634	58105.5
TG 18:1_18:2_22:6	26207.5	45290.5	33659	54274.5	32341.5	45194
TG 18:1_18:2_26:4	2831.5	4045.5	2747	3714	4363	6983.5
TG 18:1_20:1_20:2	4686.5	5196	4286.5	5022.5	6038	7526.5
TG 18:1_20:1_22:5	11060	16798.5	11442	16339	15838.5	20698.5
TG 18:1_20:3_22:4	17724.5	26728.5	20085	28936.5	23705.5	32743
TG 18:1_20:4_22:5	26779.5	46375	34737.5	54552	36225	49315.5
TG 18:1_22:1_22:5	4032	5809.5	4029.5	5640.5	5680	9354
TG 18:1_22:4_22:5	22383	32176.5	24508.5	33233.5	25649	34821
TG 18:1_22:4_24:4	3328.5	4660.5	3589	5729	5436	8977.5
TG 18:1_22:5_22:6	9379.5	16567.5	11517.5	16815	12329	17105.5
TG 18:1_22:5_24:1	2162.5	2975	2088	2807.5	4299	5724.5
TG 18:1_22:5_24:4	4132.5	7778	4489.5	7051	6176.5	10515
TG 18:1_22:6_24:4	4841	8210.5	5400	8210.5	6734.5	10440
TG 18:2_22:4_22:5	12273.5	18324	13238.5	20090	12890	19222
TG 20:2_20:3_22:4	8915.5	13070	9874	13803.5	11042	16967.5
	WT + veh	WT +ATGLi	Drp1 KO + veh	Drp1 KO +ATGLi	Drp1/Pex5 KO veh	Drp1/Pex5 KO +ATGLi
TG 14:0_16:0_22:5	11072.5	11941.5	9566	12912.5	8845.5	9889
TG 14:0_16:0_22:6	4009.5	4736	3516	4929.5	3533.5	3782
TG 14:0_18:1_20:3	7943.5	7986	7745	9087	6572	6798.5
TG 14:0_18:1_22:5	20834	22784	16043.5	24775	18582.5	21287
TG 14:0_18:1_22:6	12288.5	13888.5	10076	15197.5	11062.5	12611.5
TG 16:0_16:0_22:6	21057	21242	16393.5	24174.5	19328	22104.5
TG 16:0_16:1_18:1	5613.5	4064.5	5037.5	4953.5	4770	4820
TG 16:0_16:1_18:2	4681.5	3026.5	5046	4707.5	4078	4094
TG 16:0_18:0_24:4	5874.5	7362	4500.5	6871	6783	9623
TG 16:0_18:1_18:1	11625.5	9963.5	9165.5	10892	11859	11467.5
TG 16:0_18:1_18:2	7017.5	6363	6770.5	7236.5	6633.5	7206.5
TG 16:0_18:1_18:2	13017	11609	10723	12748	12242.5	12421.5
TG 16:0_18:1_20:2	12572.5	10547.5	7750	11496	12487	14005
TG 16:0_18:1_20:3	17818.5	18550.5	13160.5	20288	17580	20444
TG 16:0_18:1_20:4	54965.5	57605.5	45598	65694	49046	58319
TG 16:0_18:1_22:4	45485.5	47171	35301	49758	43168.5	50405.5
TG 16:0_18:1_22:5	71979.5	76160.5	52989.5	83314.5	70786	85198.5
TG 16:0_18:1_22:6	50931.5	61229	39689.5	62602.5	48716	63211.5
TG 16:0_18:1_24:4	18624.5	20073	12786	19311	18351.5	23056
TG 16:0_19:1_21:4	14311.5	17744.5	11301.5	18675.5	13696	17757
TG 16:0_20:4_22:6	8122.5	11717.4	6377.5	17448.5	6773	9996
TG 16:0_22:4_26:4	1732.5	2590	1197	2112	2655	3938
TG 16:0_22:5_24:1	3013.5	3585	1887	2861	5716.5	7226.5
TG 16:1_18:1_22:6	16787	22183.5	14192	25141.5	14159.5	19331.5
TG 16:2_18:0_26:2	1970	2216	1536	1892.5	3656	4433.5
TG 18:0_18:1_22:5	43839	52870	35660.5	50798	44600	58074.5
TG 18:0_18:1_24:5	6176	8450.5	3650.5	7630	9108.5	13126
TG 18:0_20:4_22:5	26388	38667	16764	41586.5	24841.5	35530.5
TG 18:0_22:4_22:5	11064.5	16734.5	6298	16541	10949.5	18651
TG 18:1_18:1_20:2	21251.5	23476	16113.5	25351	21475	27364
TG 18:1_18:1_22:1	4823	6011	3410	5150	5862	7598
TG 18:1_18:1_22:5	40507	46231	28480	48921	42572	54437.5
TG 18:1_18:1_22:5	22066.5	28437.5	19226.5	28836.5	22391.5	29142.5
TG 18:1_18:2_22:5	33880.5	48474	24603	50720.5	35078	49762.5
TG 18:1_18:2_22:6	26858.5	40228.5	20292	48475.5	23248	33233.5
TG 18:1_18:2_26:4	2755	3434	1871	3299.5	4230.5	6129.5
TG 18:1_20:1_20:2	4507	5025.5	3294.5	4957	5180	7064
TG 18:1_20:1_22:5	11537.5	14973.5	8025	13766.5	13517	19208.5
TG 18:1_20:3_22:4	18391	25576	12775	24660	19086	26569.5
TG 18:1_20:4_22:5	34452	40970.5	21488.5	45157	27039.5	37238.5
TG 18:1_22:1_22:5	4206.5	5294.5	2691	4649.5	5579	8621
TG 18:1_22:4_22:5	22194.5	30269.5	16332.5	29894.5	21567.5	29005.5
TG 18:1_22:4_24:4	3394	5354.5	2167	4783	4239.5	6843.5
TG 18:1_22:5_22:6	9658.5	14628.5	8062.5	15705.5	9699	13501
TG 18:1_22:5_24:1	2545	2833	1313.5	2198	4034	5849.5
TG 18:1_22:5_24:4	4505	6688	1601.5	6280.5	4835.5	8642.5
TG 18:1_22:6_24:4	5147	7096	3304.5	6606.5	5970.5	8467.5
TG 18:2_22:4_22:5	11750.5	18563.5	10490.5	18873	12051.5	16166.5
TG 20:2_20:3_22:4	8541.5	12574.5	5782	12162	8471.5	12454
	WT + veh	WT +ATGLi	Drp1 KO + veh	Drp1 KO +ATGLi	Drp1/Pex5 KO veh	Drp1/Pex5 KO +ATGLi
TG 14:0_16:0_22:5	7666	11328.5	10540	13300	10310.5	11166.5
TG 14:0_16:0_22:6	2849.5	4162	3639.5	5750	3634.5	4010.5
TG 14:0_18:1_20:3	5249.5	7998.5	7232.5	8811	7177.5	7443
TG 14:0_18:1_22:5	14487.5	22828	17445.5	24234	20962.5	23984
TG 14:0_18:1_22:6	8760	13897.5	11409.5	17581	11776.5	14034.5
TG 16:0_16:0_22:6	16087	22155	17511	23598	20876.5	22001
TG 16:0_16:1_18:1	4221.5	7002	5120	5332	5360.5	4678
TG 16:0_16:1_18:2	3181	5154	4976	5489	4205	3813.5
TG 16:0_18:0_24:4	2824	0	3323	7105	8028	11256.5
TG 16:0_18:1_18:1	9615.5	13135	9226	11690	12183	12316
TG 16:0_18:1_18:2	5745	7469	6531.5	6952	6362	6703.5
TG 16:0_18:1_18:2	9391	13810.5	9953.5	12320	12517.5	12787
TG 16:0_18:1_20:2	9249	14256	7640	10302	12592.5	14312
TG 16:0_18:1_20:3	13474	19470	14237	18023	19680.5	22248
TG 16:0_18:1_20:4	38047	54751	41454.5	57916	52124	60070.5
TG 16:0_18:1_22:4	35413	48873.5	33900	48715	48346	56902
TG 16:0_18:1_22:5	55318.5	78296	51387	82112	76386.5	97108.5
TG 16:0_18:1_22:6	39497.5	56112.5	37860.5	66554	50061.5	64441.5
TG 16:0_18:1_24:4	14713	18741	12304	19824	21208	27943
TG 16:0_19:1_21:4	10751.5	15174	10082.5	17566	14955	20119.5
TG 16:0_20:4_22:6	4947	7596.5	6061.5	14407	7595.5	12750.5
TG 16:0_22:4_26:4	1659.5	970.5	974.5	2302	3443	5944.5
TG 16:0_22:5_24:1	2936.5	2932.5	1480	3206	5709	9107.5
TG 16:1_18:1_22:6	11715	18381	14174	27479	15939.5	22328
TG 16:2_18:0_26:2	1935.5	2224.5	823	1685	4272	5400
TG 18:0_18:1_22:5	39986	52057	30566	52336	51044	65804.5
TG 18:0_18:1_24:5	5400.5	7955.5	3419	8723	10165.5	15761.5
TG 18:0_20:4_22:5	17977	26464.5	16277.5	37524	30503	45104.5
TG 18:0_22:4_22:5	8655.5	11528.5	5744.5	17180	15111.5	24659
TG 18:1_18:1_20:2	18820.5	22674	14957	25816	24144.5	30836
TG 18:1_18:1_22:1	4419	5115.5	2750	5435	6685	9601.5
TG 18:1_18:1_22:5	33117	43047	27173	49032	48821.5	62936.5
TG 18:1_18:1_22:5	18780.5	25258	18875.5	28393	23051.5	30934.5
TG 18:1_18:2_22:5	26462	38954.5	23413	52886	38360.5	58433
TG 18:1_18:2_22:6	16601	26730.5	18895	42915	28055	43505
TG 18:1_18:2_26:4	2620	3073	1524.5	3333	5256.5	8231
TG 18:1_20:1_20:2	3761	4601.5	2959.5	4236	5552.5	8198
TG 18:1_20:1_22:5	10321	12693	7114.5	14130	15745	23864
TG 18:1_20:3_22:4	14902	19729	11131	23380	23576.5	33679
TG 18:1_20:4_22:5	20002	30224	20115	42136	32489.5	48214.5
TG 18:1_22:1_22:5	3644.5	4361	1890.5	4563	6624.5	10733
TG 18:1_22:4_22:5	18475.5	23666	15026.5	30771	26840.5	38093
TG 18:1_22:4_24:4	3205	3826	1575.5	4751	5241.5	10402
TG 18:1_22:5_22:6	8590.5	10121.5	7216	13881	10912	16562.5
TG 18:1_22:5_24:1	1984.5	2404.5	910.5	2101	4960	7305
TG 18:1_22:5_24:4	3551.5	4381.5	2047.5	6486	6290	11721
TG 18:1_22:6_24:4	4087	5669.5	2851	7267	6879.5	12484.5
TG 18:2_22:4_22:5	11015	13752.5	9295	18269	13635	19213.5
TG 20:2_20:3_22:4	7622.5	8160	5857	10641	10976	17194

[truncated: 6 more sheets: ED Fig. 4g, ED Fig. 6b, ED Fig. 10i, ED Fig. 10j, ED Fig. 10k, ED Fig. 10l]
