# Supplementary material for: Functional multi-organelle units control inflammatory lipid metabolism of macrophages
Source: Nat Cell Biol. 2024 Jul 5;26(8):1261–73. doi: 10.1038/s41556-024-01457-0 (PMC11321999; doi:10.1038/s41556-024-01457-0)
Supplement: Supplementary file 4 — Table 1: used cloning primers. Table 2: used mtDNA primers. Table 3: organelle staining table. Table 4: statistics file including numerical P values for all relevant experiments. [file 41556_2024_1457_MOESM4_ESM.xlsx]

## Sheet: Table 1
Supplementary Information Table 1: Insert and Deletion primers of plasmids generated in this study
Plasmid	Primer1	Primer2	Primer3
pBMN-ERmoxGFP	TTCAAGCTTGCCACCATGGACAGCAAAGGTTCGTCG	TGTGCTGGCGGCCGCTTACAGCTCGTCCTTCTTGTACAGC
pBMN-ERmoxVenus	ATTAGATCTGCCACCATGGACAGCAAAGGTTCGTCG	GCGGAATTCGTTAACTTACAGCTCGTCCTTCTTATACAGC
pBMN-ERmCherry	TCCACCGGACCGGTCGTGAGCAAGGGCGAGGAG	TGTGCTGGCGGCCGCTCACTTATACAGCTCATCCATTCCC
MigR1-ERmoxVenus-IRES-mOrange2Peroxisomes2	ATTAGATCTGCCACCATGGACAGCAAAGGTTCGTCG	GCGGAATTCGTTAACTTACAGCTCGTCCTTCTTATACAGC
	AATATGGCCACAACCATGGTGAGCAAGGGCGAGG	TGAATTAATTAAGAATTATCAAGCT
pBMN-Emerald-Peroxisomes2	GTCCGGATCCAAGCTGTAAGCGGCCGCCAGCACAGTGG	AGCTTGGATCCGGACTTGTACAGCTCGTCCATGCCG
MigR1-Drp1K38A-IRES-GFP and MigR1-Drp1K38A-IRES-BFP (DRP1DN)	ACTAGACAAATTGGAAGAGAAGCTGC	CATCCCCCAAAGACTCAGGAGC
MigR1-Drp1-S579E-S600A-IRES-BFP (DRP1CA)	CAGTGGAAAGAGCTCAGTGCTGGAAAGCC	CCCATTCCAATTATGCCAGCCGAGCCACAAAAAGGTCATGCCGTG	AAACTAGCTGCTCGGGAACAGCGAGATTGTGAGGTTATTG
MigR1-Miga2-IRES-BFP	GCCGGAATTAGATCTATGGCATTCCGGAGGACTGAGG	GCGGAATTCGTTAACTTACTGCAGCTCTTCCAGGGG
MigR1-Miga2-delta291-298-IRES-BFP (MIGA2DFFAT)	CTGAAGACATCTTTGAGTCCCTGCAGATCGG	CAAAGATGTCTTCAGAGGTCAGGCTGTCC
MigR1-Miga2-R357-S428-IRES-BFP	CAAAGGCCTGATTTACACAATGCAGCTTG	TGTCGAAGAAGCCCATGCAGGCCACCCC	GGGGGCGGAATTCGTTAACCTTAACTTACTGCAGCTCTTC
(MIGA2Dtransfer)
pBMN-mApple-M1-Spastin	CCACCGGTCGCCACCATGGTGAGCAAGGGCGAGG	GTGCTGGCGGCCGCTTTAAACAGTGGTATCTCCAAAGTCCT
MigR1-Mfn2-IRES-BFP	AGGCGCCGGAATTAGATCTCCCACCATGTCCCTGCTCTTC	GGGGGCGGAATTCGTTAACCTTATCTGCTGGGCTGCAG
MigR1-Rmdn3-IRES-BFP	GGGGGCGGAATTCGTTAACCTTAGTCTCGTAAAATGACTTC	AGGCGCCGGAATTAGATCTCCACCATGTCTAGACTGGGAGCC
MigR1-ABCD1-IRES-BFP	GCCGGAATTAGATCTATGCCGGTGCTCTCCACTC	GCGGAATTCGTTAACTCAAGTGGGGACTCCTGGG

## Sheet: Table 2
Supplementary Information Table 2: RT-PCR primers used to quantify mitochondrial and nuclear DNA
Target	Primer1	Primer2
Mtco1	TGCTAGCCGCAGGGCATTAC	GGGTGCCCAAAGAATCAGAAC
Ndufv1	CTTCCCCACTGGCCTCAAG	CCAAAACCCAGTGATCCAGC

## Sheet: Table 3
Supplementary Information Table 3: Staining panels for Immunofluorescence analysis
Figure	Staining used for immunofluorescence analysis
Fig. 1b,c	ERmoxVenus (ER), HSP60 A558 (mitochondria), Catalase A647 (peroxisomes), LAMP1 DL550 (lysosomes), Bodipy493/502 (lipid droplets) and GM130 DL405 (Golgi)
Extended Data Fig. 1c,e	ERmoxVenus (ER), HSP60 A558 (mitochondria), Catalase A647 (peroxisomes), LAMP1 DL550 (lysosomes), Bodipy493/502 (lipid droplets) and GM130 DL405 (Golgi)
Extended Data Fig. 1d	Hsp60 A488 and A514 (mitochondria)
Extended Data Fig. 2c	Hsp60 A568 (mitochondria)
Extended Data Fig. 2h	Hsp60 A647 (mitochondria), Drp1 A568
Extended Data Fig. 3d	ERmoxVenus (ER), HSP60 A558 (mitochondria), Catalase A647 (peroxisomes), LAMP1 DL550 (lysosomes), Bodipy493/502 (lipid droplets) and GM130 DL405 (Golgi)
Fig. 2a,f	ERmoxVenus (ER), HSP60 A558 (mitochondria), Catalase A647 (peroxisomes), LAMP1 DL550 (lysosomes), Bodipy493/502 (lipid droplets) and GM130 DL405 (Golgi)
Extended Data Fig. 4b	Calnexin A514 (ER,), HSP60 A647 (mitochondria), Catalase A405 Plus (peroxisomes), Bodipy493/502 (LDs)
Fig. 3c	ERmCherry (ER), HSP60 A647 (mitochondria), Catalase DL405 (peroxisomes), Bodipy493/502 (LDs).
Fig. 3h	Calnexin A514 (ER), MitoTracker DeepRed (mitochondria), Catalase A568 (peroxisomes), LAMP1 DL550 (lysosomes), Bodipy493/502 (LD), GM130 DL405 (Golgi).
Extended Data Fig. 5d	ACSL1 A568, ERmoxVenus (ER), MitoTracker DeepRed (mitochondria)
Extended Data Fig. 6g	Bodipy493/502 (lipid droplets) with ATGL, -cPLA2, -Cox2 or -mPGES1 A568
Fig. 4b	Calnexin A514 (ER), MitoTracker DeepRed (mitochondria), Catalase DL405 (peroxisomes), Bodipy493/502
Extended Data Fig. 8a	Calnexin A514 (ER), HSP60 A647 (mitochondria), Catalase DL405 (peroxisomes) and Bodipy493/502 (LDs)
Fig. 5a	HSP60 A568 (mitochondria), Catalase A647 (peroxisomes)
Fig. 5b	ERmCherry (ER), HSP60 A647 (mitochondria), Catalase DL405 (peroxisomes), Bodipy493/502 (LDs)
Fig. 5m	HSP60 A568 (mitochondria), Catalasea A647 (peroxisomes), Bodipy493/502 (LDs)
Fig. 5o	HSP60 A647 (mitochondria), Catalase DL405 (peroxisomes), Bodipy493/502 (LDs)
Fig. 6a	ABCD1 A568
Fig. 6b	ERmoxVenus (ER), MitoTracker DeepRed (mitochondria), ABCD1 A568 (peroxisomes), Bodipy493/502 (LDs)
Fig. 6d	Calnexin A514 (ER), HSP60 A647 (mitochondria), Catalase DL405 (peroxisomes) and Bodipy493/502 (LDs)
Fig. 6l	HSP60 A647(mitochondria), Catalase DL405 (peroxisomes), Bodipy493/502 (LDs)
Extended Data Fig. 10c	HSP60 A568 (mitochondria, red), Catalase A647 (peroxisomes) and Bodipy493/502 (LDs)

## Sheet: Table 4
Supplementary Information Table 4: Statistics
Figure	Statist. test		Posthoc test	Summary
1e	Ordinary one-way ANOVA	Pair-wise comparison analysed:	Tukey’s ,
			P values displayed:
		M-ER: F=18.15, P<0.0001	0h:1h	* (P=0.0177)
			0h.6h	ns (P=0.9958)
			0h:16h	* (P=0.0225)
			0h:24h	**** (P≤0.0001)
		M-Ly: F=4.104, P=0.0030	0h:1h	* (P=0.0269)
			0h.6h	ns (P=0.1009)
			0h:16h	ns (P=0.9468)
			0h:24h	ns (P=0.9996)
		M-P: F=2.942, P=0.0210	0h:1h	* (P=0.0105)
			0h.6h	ns (P=0.1101)
			0h:16h	ns (P=0.3762)
			0h:24h	ns (P=0.2972)
		M-G: F=4.647, P=0.0012	0h:1h	ns (P=0.4436)
			0h.6h	ns (P=0.1091)
			0h:16h	ns (P>0.9999)
			0h:24h	ns (P=0.8708)
		P-ER: F=4.703, P=0.0011	0h:1h	ns (P=0.4427)
			0h.6h	ns (P=0.6379)
			0h:16h	ns (P=0.9078)
			0h:24h	ns (P=0.2370)
		P-Ly: F=4.409, P=0.0018	0h:1h	ns (P=0.7221)
			0h.6h	ns (P=0.2111)
			0h:16h	** (P=0.0082)
			0h:24h	** (P=0.0037)
		P-G: F=1.952, P=0.1022	0h:1h	ns (P=0.9996)
			0h.6h	ns (P=0.3185)
			0h:16h	ns (P=0.4274)
			0h:24h	ns (P=0.5122)
		Ly-ER: F=9.751, P<0.0001	0h:1h	ns (P=0.2490)
			0h.6h	ns (P=0.9981)
			0h:16h	ns (P=0.7016)
			0h:24h	*** (P=0.0004)
		Ly-G: F=6.800, P<0.0001	0h:1h	ns (P>0.9999)
			0h.6h	ns (P=0.9765)
			0h:16h	ns (P= 0.3114)
			0h:24h	*** (P=0.0009)
		G-ER: F=2.738, P=0.0293	0h:1h	ns (P=0.9970)
			0h.6h	ns (P=0.9974)
			0h:16h	ns (P=0.3598)
			0h:24h	ns (P= 0.1160)
		LD-ER: F=106.8, P<0.0001	0h:1h	ns (P>0.9999)
			0h.6h	ns (P>0.9999)
			0h:16h	**** (P<0.0001)
			0h:24h	**** (P<0.0001)
		LD-Ly: F=31.47, P<0.0001	0h:1h	ns (P=0.9995)
			0h.6h	ns (P>0.9999)
			0h:16h	** (P=0.0075)
			0h:24h	**** (P<0.0001)
		LD-M: F=50.86, P<0.0001	0h:1h	ns (P>0.9999)
			0h.6h	ns (P=0.9995)
			0h:16h	*** (P=0.0004)
			0h:24h	**** (P<0.0001)
		LD-P: F=61.29, P<0.0001	0h:1h	ns (P>0.9999)
			0h.6h	ns (P>0.9999)
			0h:16h	*** (P=0.0006)
			0h:24h	**** (P<0.0001)
		LD-G: F=5.824, P=0.0002	0h:1h	ns (P=0.9994)
			0h.6h	ns (P=0.9261)
			0h:16h	ns (P= 0.4258)
			0h:24h	*** (P<0.0009)
Extended data 1a	One-sample t and Wilcoxon test	LAMP1: t=0.2490, df=2, P=0.8226		ns
		HSP60: t=0.1997, df=2, P=0.8602		ns
		Catalase: t=2.213, df=2, P=0.1574		ns
		GM130: t=18.06, df=2, P=0.0031		**
Extended data 2a	Ordinary one-way ANOVA	Organelle analysed:	Dunnet’s ,
			P values displayed:
		ER: F=5.268, P=0.004	0h:1h	ns (P=0.6648)
			0h.6h	ns (P=0.7806)
			0h:16h	ns (P=0.9810)
			0h:24h	** (P=0.0058)
		mitochondria: F=1.733, P=0.1431	0h:1h	* (P=0.0398)
			0h.6h	ns (P=0.8869)
			0h:16h	ns (P=0.7149)
			0h:24h	ns(P=0.8710)
		peroxisomes: F=2.162, P=0.0736	0h:1h	ns (P=0.3007
			0h.6h	ns (P=0.3233)
			0h:16h	* (P=0.0419)
			0h:24h	* (P=0.0457)
		lysosomes: F=1.385, P=0.2396	0h:1h	ns (P=0.6379)
			0h.6h	ns (P=0.7744)
			0h:16h	ns (P=0.0996)
			0h:24h	ns(P=0.2623)
		lipid droplets: F=106.6, P<0.0001	0h:1h	ns (P>0.9999)
			0h.6h	ns (P>0.9999)
			0h:16h	**** (P=0.0005)
			0h:24h	****(P<0.0001)
		Golgi: F=4.410, P=0.0018	0h:1h	ns (P=0.3460)
			0h.6h	ns (P=0.1361)
			0h:16h	ns (P=0.4795)
			0h:24h	ns (P=0.3079)
Extended data 2b	Two-tailed unpaired t test	t=2.150, df=10, P=0.0570		ns
Extended data 2d	Ordinary one-way ANOVA	F=14.6, P<0.0001	Tukey’s,
			P values displayed:
			0h:1h	****(P<0.0001)
			1h:6h	****(P<0.0001)
			6h:24h	ns (P=0.0426)
Extended data 2e	Ordinary one-way ANOVA	F=48.48, P<0.0001	Tukey’s,
			P values displayed:
			0h:1h	****(P<0.0001)
			1h:6h	****(P<0.0001)
			6h:24h	* (P=0.2460)
Extended data 2g	Ordinary one-way ANOVA	F=2.423, P=0.1409	Dunnett’s
			P values displayed:
DRP1 P-S637
			0h:1h	ns (P=0.9998)
			0h:6h	ns (P=0.6127)
			0h:24h	ns (P=0.1092)
DRP1 P-S616
			0h:1h	** (P=0.0070)
		F=19.29, P=0.0005	0h:6h	* (P=0.0323)
			0h:24h	ns (P=0.7544)
Extended data 2i	Ordinary one-way ANOVA	F=59.54, P<0.0001	Tukey’s,
			P values displayed:
			0h:1h	****(P<0.0001)
			1h:6h	****(P<0.0001)
			6h:24h	ns (P=0.2188)
Extended data 2k	Ordinary one-way ANOVA	F=0.7402, P=0.5572	Dunnett’s
			P values displayed:
			0h:1h	ns (P=0.8402)
			0h:6h	ns (P=0.9963)
			0h:24h	ns (P=0.7728)
Extended data 2m	Ordinary one-way ANOVA	F=0.1618 P=0.2603	Dunnett’s
			P values displayed:
			0h:1h	ns (P=0.9714)
			0h:6h	ns (P=0.9645)
			0h:24h	ns (P=0.2817)
Extended data 3e	Two-tailed unpaired t test	Pair-wise comparisons analysed:
		M-ER: t=0.2.413, df=58, P=0.0190		*
		M-Ly: t=2.342, df=58, P=0.226		*
		M-P: t=1.550, df=58, P=0.1266		ns
		M-G: t=2.386, df=58, P=0.0203		*
		P-ER: t=1.102, df=58, P=0.2751		ns
		P-Ly: t=1.200, df=58, P=0.2351		ns
		P-G: t=0.06876, df=58, P=0.9454		ns
		Ly-ER: t=5.014, df=58, P<0.0001		****
		Ly-G: t=5.239, df=58, P<0.0001		****
		G-ER: t=0.6141, df=58, P=0.5416		ns
		LD-ER: t=0.01116, df=58, P=0.9911		ns
		LD-Ly: t=0.4102, df=58, P=0.6831		ns
		LD-M: t=2.782, df=58, P=0.0073		**
		LD-P: t=0.3186, df=58, P=0.7512		ns
		LD-G: t=4.471, df=58, P<0.0001		****
2b	Brown-Forsythe ANOVA test	F=291.8, P<0.0001	Dunnett’s
			P values displayed:
			ER-LD naive:LPS/IFNg	**** (P<0.0001)
			Ly-LD naive:LPS/IFNg
			M-LD naive:LPS/IFNg	** (P<0.0091)
			P-LD naive:LPS/IFNg
			G-LD naive:LPS/IFNg	ns (P=0.8628
				* (P=0.0402)
				ns (P=0.6884)
2c	One-way ANOVA	F=171.1, P<0.0001	Sidak’s
			ER naive:LPS/IFNg	**** (P<0.0001)
			Ly naive:LPS/IFNg	**** (P<0.0001)
			M naive:LPS/IFNg	ns (P=0.9346
			P naive:LPS/IFNg	**** (P<0.0001)
			G naive:LPS/IFNg	ns (P=0.9981)
2e	One-way ANOVA		Dunnett’s
		M-ER-LD: F=4.297, P=0.0025	0h:1h	ns (P=0.7839)
			0h.6h	** (P=0.0032)
			0h:16h	** (P=0.0056)
			0h:24h	* (P=0.0352)
		P-ER-LD: F=4.463, P=0.0020	0h:1h	ns (P=0.9909)
			0h.6h	ns (P=0.0770)
			0h:16h	* (P=0.0390)
			0h:24h	* (P=0.0194)
		M-ER-P-LD: F=3.941, P=0.0045	0h:1h	ns (P=0.6817)
			0h.6h	ns (P=0.9278)
			0h:16h	ns (P=0.0611)
			0h:24h	** (P=0.0062)
Extended data 4d	One-way ANOVA		Dunnett’s
		Ly-ER-LD: F=3.967, P=0.0043	0h:1h	ns (P=0.9963)
			0h.6h	ns(P=0.1915)
			0h:16h	* (P=0.0226)
			0h:24h	** (P=0.0093)
		M-ER-Ly-LD: F=0.2198, P=0.2198	0h:1h	ns (P>0.9999)
			0h.6h	ns(P=0.9879)
			0h:16h	ns (P=0.8518)
			0h:24h	ns (P=0.9156)
		P-ER-Ly-LD: F=2.157, P=0.0766	0h:1h	ns (P=0.3152)
			0h.6h	ns(P=0.2493)
			0h:16h	ns (P=0.9999)
			0h:24h	ns (P>0.9999)
		M-ER-P-Ly-LD: F=3.504, P=0.0091	0h:1h	ns (P=0.7744)
			0h.6h	ns(P=0.3728)
			0h:16h	ns (P=0.9998)
			0h:24h	ns (P=0.3814)
Extended Data 4f	Two-tailed, unpaired t test	t=3.001, df=6, P=0.0240		*
Extended Data 4g	Two-tailed, paired t test	t=6.965, df=2, P=0.0200		*
Extended Data 4h	Two-tailed, unpaired t test	t=6.692, df=4, P=0.0026		**
Extended Data4	Two-tailed, unpaired t test	t=15.54, df=4, P=0.0001		***
Extended data 4k	Two-tailed, unpaired t test	t=5.776, df=15, P<0.0001		****
3d	One-way ANOVA		Dunnett’s
		LD-ER: F=102.3, P<0.0001	vehicle:ATGLi	**** (P<0.0001)
			vehicle:DGAT1i	**** (P<0.0001)
		LD-ER: F=41.00, P<0.0001	vehicle:ATGLi	* (P=0.0259)
			vehicle:DGAT1i	**** (P<0.0001)
		LD-P: F=56.95, P<0.0001	vehicle:ATGLi	*** (P=0.0004)
			vehicle:DGAT1i	**** (P<0.0001)
		ER-M: F=1.380, P=0.2553	vehicle:ATGLi	ns (P=0.1728)
			vehicle:DGAT1i	ns (P=0.5754)
		ER-P: F=3.423, P=0.0357	vehicle:ATGLi	ns (P=0.5572)
			vehicle:DGAT1i	* (P=0.0213)
		M-P: F=3.835, P=0.0242	vehicle:ATGLi	ns (P=0.6604)
			vehicle:DGAT1i	* (P=0.0161)
3e	One-way ANOVA	F=37.95, P<0.0001	Sidak’s,
			vehicle:ATGLi
			ER-LD	**** (P=0.0001)
			M-ER-LD	ns (P=0.5637)
			P-ER-LD	* (P=0.0363)
			M-ER-P-LD	* (P=0.0149)
3f	One-sample t and Wilcoxon test	DGAT1i: t=4.635, df=3, P=0.0189		*
		ATGLi: t=50.07, df=2, P=0.0004		***
3g	One-way ANOVA	F=77.63, P<0.0001	Dunnett
			vehicle:DGAT1i	* (P=0.0300)
			vehicle:ATGLi	**** (P<0.0001)
3i	Kruskal-Wallis	P<0.0001	Dunn’s
			young:aged
			ER-LD	ns (P>0.9999)
			M-ER-LD	** (P=0.0045)
			P-ER-LD	ns (P>0.9999)
			M-ER-P-LD	* (P=0.0168)
Extended data 6b	One-way ANOVA	F=69.44, P=0.0003	Dunnett’s
			Vehicle:DGAT1i
			Vehicle:ATGLi	* (P=0.0224)
			DGAT1i:ATGLi	*** (P<0.0001)
Extended data 6c	One-way ANOVA	F=84.46, P<0.0001	Dunnett’s
			Vehicle:DGAT1i	**** (P<0.0001)
			Vehicle:ATGLi	ns (P=0.6678)
Extended data 6d	Two-tailed, paired t test	t=12.15, df=2, P=0.0067		**
Extended data 6f	Two-tailed, unpaired t test	t=7.815, df=58, P<0.0001		****
Extended data 6h	Kruskal-Wallis	P<0.0001	Dunn’s
			young:aged
			Ly-ER-LD	ns (P>0.9999)
			M-ER-Ly-LD	ns (P>0.9999)
			P-ER-Ly-LD	ns (P=0.5129)
			M-ER-P-Ly-LD	ns (P=0.0541)
4c	One-way ANOVA	F=52.23, P<0.0001	Sidak’s,
			BFP:Miga2
			ER-LD	**** (P<0.0001)
			M-ER-LD	* (P=0.0457)
			P-ER-LD	ns (P=0.1708)
			M-ER-P-LD	ns (P=0.9205)
4d	Two-tailed, unpaired t test	t=3.056, df=4, P=0.0378		*
4e	Two-tailed, unpaired t test	t=4.847, df=4, P=0.0084		**
4f	One-way ANOVA	F=28.86, P<0.0001	Sidak’s
			vehicle BFP:Miga2	*** (P=0.0002)
			ATGLi BFP:Miga2	* (P=0.0427)
4g	One-sample t and Wilcoxon test	t=6.050, df=3, P=0.0091		**
4i	One-sample t and Wilcoxon test	t=8.897, df=2, P=0.0124		*
4j	One-way ANOVA	F=16.04, P<0.0001	Dunnett’s
			MIGA2:BFP	**** (P<0.0001)
			MIGA2:dFFAT	* (P=0.0443)
			MIGA2:dTransfer	*** (P=0.0002)
4k	Kruskal-Wallis	P=0.0024	Dunn’s
			BFP:MIGA2	** (P=0.0089)
			BFP:dTransfer	ns (P=0.6536)
Extended data 7b	Mann Whitney	P=0.0025		**
Extended data 7c	Mann Whitney	P=0.0003		***
Extended data 7d	One-way ANOVA	F=4.598, P=0.0375	Holm-Sidak’s
			DGAT1i BFP:Miga2	ns (P=0.9379)
			ATGLi BFP:Miga2	ns (P=0.9704)
Extended data 7e	Two-tailed, unpaired t test	t=0.3319, df=4, P=0.07566		ns
Extended data 7f	Two-tailed, unpaired t test	t=1.226, df=4, P=0.2874		ns
Extended data 7h	One-sample t and Wilcoxon test	ATGL: t=0.05743, df=2, P=0.9594		ns
		cPLA2: t=3.121, df=2, P=0.0892		ns
		COX2: t=0.4887, df=2, P=0.6734		ns
		mPGES1: t=0.2055, df=2, P=0.8562		ns
Extended data 8b			Dunnett’s
M-ER
	One-way ANOVA	F=12.58, P<0.0001	MIGA2:BFP	*** (P=0.0003)
			MIGA2:dFFAT	**** (P<0.0001)
M-LD
	One-way ANOVA	F=14.59, P<0.0001	MIGA2:BFP	**** (P<0.0001)
			MIGA2:dFFAT	ns (P=0.9782)
Extended data 8c			Dunnett’s
ER-LD
	One-way ANOVA	F=19.31, P<0.0001	MIGA2:BFP	**** (P<0.0001)
			MIGA2:dFFAT	* (P=0.0241)
M-ER-LD
	One-way ANOVA	F=14.52, P<0.0001	MIGA2:BFP	**** (P<0.0001)
			MIGA2:dFFAT	** (P=0.0057)
Extended data 8e	One-way ANOVA	F=29.14, P<0.0001	Dunnett’s
			shCtrl:MFN2 KD	**** (P<0.0001)
			shCtrl:RMDN3 KD	**** (P<0.0001)
Extended data 8f	One-sample t and Wilcoxon test
Rmdn3
		t=0.6333, df=3, P=0.5715		ns
Mfn2
		t=0.5317, df=2, P=0.6481		ns
Extended data 8g	One-way ANOVA	F=3.499, P=0.0984	Dunnett’s
			BFP:MFN2 OE	ns (P=0.6383)
			BFP:RMDN3 OE	ns (P=0.0711)
Extended data 8h	One-sample t and Wilcoxon test	t=3.049, df=2, P=0.0928		ns
5c	One-way ANOVA	F=8.299, P<0.001	Sidak’s,
			WT:Drp1-/-
			ER-LD	ns (P=0.1834)
			M-ER-LD	ns (P=0.6442)
			P-ER-LD	** (P=0.0015)
			M-ER-P-LD	* (P=0.0254)
5d	Two-tailed, unpaired t test	t=10.70, df=4, P=0.0004		***
5e	One-sample t and Wilcoxon test	t=0.7879, df=5, P=0.4669		ns
5f	RM one-way ANOVA	F=60.58, P<0.0001	Sidak’s
			WT:Drp1-/-
			Vehicle	ns (P=0.8243)
			ATGLi	*** (P=0.0002)
5g	Two-tailed, unpaired t test	t=2.864, df=10, P=0.0168		*
5h	One-sample t and Wilcoxon test	t=3.565, df=4, P=0.0235		*
5j	One-way ANOVA	F=8.395, P<0.0001	Sidak’s,
			BFP:Drp1DN
			ER-LD	ns (P=0.3207)
			M-ER-LD	ns (P=0.3366)
			P-ER-LD	**** (P<0.0001)
			M-ER-P-LD	**** (P<0.0001)
5k	Two-tailed, unpaired t test	t=4.392, df=4, P=0.0118		*
5l	Two-tailed, unpaired t test	t=5.856, df=4, P=0.0042		**
5n	One-way ANOVA	F=14.81, P<0.0001	Sidak’s,
			Drp1-/-+BFP: Drp1-/-+Drp1DN
			M-LD
			P-LD	ns (P=0.7268)
			M-P-LD	** (P<0.0029)
				* (P<0.0255)
5i	One-way ANOVA	F=5.848, P<0.0236	Dunnet’s
			Drp1-/-:WT	* (P<0.0267)
			Drp1-/-: Drp1-/-+ Drp1CA	* (P<0.0309)
Extended data 9b	One-way ANOVA	F=46.14, P<0.0001	Sidak’s
			WT: Drp1-/-
			DGAT1i	ns (P=0.8910)
			ATGLi	ns (P=0.6626)
Extended data 9d	One-sample t and Wilcoxon test	ATGL: t=0.5152, df=4, P=0.6336		ns
		cPLA2: t=0.5136, df=3, P=0.6430		ns
		COX2: t=0.4139, df=2, P=0.7191		ns
		mPGES1: t=0.7234, df=3, P=0.5218		ns
Extended data 9e	Two-tailed, unpaired t test	t=0.09951, df=4, P=0.9255		ns
Extended data 9f	Two-tailed, unpaired t test	t=0.01042, df=4, P=0.9922		ns
Extended data 9g	Two-tailed, unpaired t test	t=0.6409, df=4, P=0.5565		ns
Extended data 9h	Two-tailed, unpaired t test	t=0.05613, df=4, P=0.9579		ns
Extended data 9i	Two-tailed, unpaired t test	t=0.2310, df=4, P=0.8287		ns
Extended data 9j	Two-tailed, unpaired t test	t=0.2401, df=4, P=0.8221		ns
Extended data 9l	One-sample t and Wilcoxon test	t=0.09543, df=2, P=0.9327		ns
6c	One-way ANOVA	F=23.89, P<0.0001	Sidak’s,
			WT:Pex5-/-
			ER-LD	ns (P=0.5198)
			M-ER-LD	ns (P=0.0671)
			P-ER-LD	** (P=0.0042)
			M-ER-P-LD	* (P=0.0455)
6e	Kruskal-Wallis	P<0.0001	Dunn’s,
			shCtrl:Abcd1 KD
			ER-LD	ns (P>0.9999)
			M-ER-LD	ns (P=0.0908)
			P-ER-LD	** (P=0.0045)
			M-ER-P-LD	* (P=0.0330)
6f	One-sample t and Wilcoxon test	t=8.083, df=6, P=0.0002		***
6g	One-sample t and Wilcoxon test	t=9.630, df=4, P=0.0007		***
6h	One-way ANOVA	F=16.51, P=0.0001	Sidak’s,
			WT:Pex5-/-
			vehicle	ns (P=0.2607)
			ATGLi	* (P=0.0112)
6i	RM one-way ANOVA	F=44.53, P=0.0002	Sidak’s,
			shCtrl:Abcd1 KD
			vehicle	ns (P=0.6804)
			ATGLi	* (P=0.0450)
6j	One-way ANOVA	F=21.39, P=0.0019	Sidak’s
			WT: Drp1-/-	** (P=0.0061)
			WT: Drp1-/-Pex5-/-	ns (P=0.8120)
			Drp1-/-:Drp1-/-Pex5-/-	** (P=0.0028)
6k	One-way ANOVA	F=20.42, P=0.0005	Tukey’s
			WT+DRP1DN:Pex5-/-	** (P=0.0010)
			WT+Drp1DN:Pex5-/-+ Drp1DN	*** (P=0.0009)
			Pex5-/-:Pex5-/-+D1DN
				ns (P=0.9948)
6m	Kruskal-Wallis	P<0.0001	Dunn’s
			Drp1DN+shCtrl: Drp1DN+Abcd1 KD
			M-LD
			P-LD	ns (P=0.6873)
			M-P-LD	** (P=0.0016)
				** (P=0.0012)
6n	One-sample t and Wilcoxon test	Abcd1 KD: t=4.101, df=3, P=0.0262		*
		Gnpat KD: t=2.413, df=2, P=0.1372		ns
		Mfp2 KD: t=0.4124, df=2, P=0.7201		ns
Extended data 10d	One-way ANOVA	F=39.95, P<0.0001	Sidak’s,
			BFP:ABCD1 OE
			M-LD	ns (P=0.9998)
			P-LD	**** (P<0.0001)
			M-P-LD	**** (P<0.0001)
Extended data 10e	Two-tailed, unpaired t test	t=5.232, df=4, P=0.0064		**
Extended data 10f	Two-tailed, unpaired t test	t=5.512, df=4, P=0.0053		**
Extended data 10h	One-sample t and Wilcoxon test	ATGL: t=1.320, df=2, P=0.3176		ns
		cPLA2: t=0.5430, df=2, P=0.6416		ns
		COX2: t=2.199, df=2; P=0.1589		ns
		mPGES1: t=3.644, df=2, P=0.0678		ns
Extended data 10i	One-sample t and Wilcoxon test	t=1.736, df=4, P=0.1576		ns
Extended data 10j	One-sample t and Wilcoxon test	t=2.081, df=2, P=0.1729		ns
Extended data 10k	One-way ANOVA	F=35.58, P=0.0001	Sidak’s,
			BFP:ABCD1 OE
			vehicle	* (P=0.0282)
			ATGLi	ns (P=0.1349)
Extended data 10l	Two-tailed, unpaired t test	t=7.698, df=4, P=0.0015		**
