# Supplementary material for: Functional multi-organelle units control inflammatory lipid metabolism of macrophages
Source: Nat Cell Biol. 2024 Jul 5;26(8):1261–73. doi: 10.1038/s41556-024-01457-0 (PMC11321999; doi:10.1038/s41556-024-01457-0)
Supplement: Supplementary file 5 — Statistical source data. [file 41556_2024_1457_MOESM5_ESM.xlsx]

## Sheet: Fig. 1d
	Distance from nucleus centre (bins)	(0,0.25]	(0.25,0.5]	(0.5,0.75]	(0.75,1]	(1,1.25]	(1.25,1.5]	(1.5,1.75]	(1.75,2]	(2,2.25]	(2.25,2.5]	(2.5,2.75]	(2.75,3]	(3,3.25]	(3.25,3.5]	(3.5,3.75]	(3.75,4]	(4,4.25]	(4.25,4.5]	(4.5,4.75]	(4.75,5]	(5,5.25]	(5.25,5.5]	(5.5,5.75]	(5.75,6]	(6,6.25]	(6.25,6.5]	(6.5,6.75]	(6.75,7]	(7,7.25]	(7.25,7.5]	(7.5,7.75]	(7.75,8]	(8,8.25]	(8.25,8.5]	(8.5,8.75]	(8.75,9]	(9,9.25]	(9.25,9.5]	(9.5,9.75]	(9.75,10]	(10,10.2]	(10.2,10.5]	(10.5,10.8]	(10.8,11]	(11,11.2]	(11.2,11.5]	(11.5,11.8]	(11.8,12]
naive	avg_LY	0	0	0.000605703	0.00531993	0.0390885	0.126446	0.195972	0.364316	0.594086	0.706702	0.928029	0.989911	1.174	1.37076	1.64885	1.50731	1.73108	2.06358	2.2793	2.41874	2.60827	3.27858	3.56281	3.82139	3.87656	3.92493	3.88798	4.04525	3.82379	3.77949	3.7175	3.78198	3.64389	3.55901	3.63155	3.27964	3.60929	3.20436	3.29236	3.18349	2.89878	3.22712	2.99158	2.9805	2.72551	2.81463	2.64695	2.58113
	avg_P	0	0	0	0.000254336	0.00465384	0.00933449	0.0387879	0.0175302	0.046999	0.0330951	0.0546427	0.0739364	0.064583	0.139714	0.099298	0.109843	0.0598259	0.171894	0.116467	0.191299	0.225849	0.282064	0.31811	0.472409	0.544105	0.544991	0.54438	0.62503	0.543917	0.709918	0.540533	0.652568	0.653614	0.542939	0.57111	0.60573	0.632537	0.492272	0.498833	0.632328	0.487633	0.53684	0.466637	0.556738	0.348612	0.409541	0.457452	0.441289
	avg_LD	0	0	0	0	0	0	0	0	0	0	0	0	0	0	0	0	0	0	0	0	0	0	0	0	0	0	0	0	0	0	0	0	0	0	0	0	0	0	0	0	0	0	0	0	0	0	0.00173464	0
	avg_M	0	0	0	0.0117123	0.0648645	0.0795867	0.143603	0.172	0.167313	0.267763	0.429965	0.402574	0.437034	0.549906	0.572706	0.777384	0.9682	1.11622	1.42832	1.56944	2.23831	2.31825	3.20379	3.89647	4.02531	4.37855	4.5684	4.78773	4.45085	4.11195	4.00351	4.16518	3.51709	3.2819	3.48389	2.98775	2.88368	2.61356	2.36222	2.57583	2.07708	2.09487	1.85827	1.85852	1.6537	1.48265	1.71185	1.31393
LPS/IFNg	avg_LY	0	0	0.000430123	0.0100667	0.104857	0.246522	0.411233	0.434392	0.622053	0.668208	0.805241	0.785157	1.0763	0.94919	1.31227	1.30187	1.56667	1.64492	2.40828	2.56604	2.99186	3.27712	3.45124	4.02694	3.86089	4.29695	4.3391	4.08751	4.23696	3.89056	4.22622	3.83652	3.41911	3.49355	3.36098	3.4484	3.11586	3.08006	3.04331	3.14683	2.89224	2.62501	2.67455	2.40157	2.40783	2.42353	2.2628	2.06704
	avg_P	0	0	0	0	0.00317985	0.0238733	0.031159	0.034748	0.0447919	0.0317754	0.040846	0.0413428	0.048561	0.0617293	0.0799409	0.0773144	0.0590422	0.0794397	0.111835	0.171374	0.108847	0.200839	0.25863	0.270884	0.445393	0.392363	0.366932	0.414585	0.414142	0.3993	0.571962	0.449083	0.429431	0.400064	0.443562	0.561606	0.558754	0.377469	0.382906	0.490636	0.504733	0.536882	0.506065	0.432125	0.374347	0.384667	0.367732	0.430439
	avg_LD	0	0	0	0	0	0	0	0	0	0	0	0	0	0	0	0.00446043	0	0	0.00621041	0.0161975	0.0022775	0.0794621	0.177672	0.218666	0.393023	0.250924	0.632626	0.381018	0.348853	0.378609	0.371082	0.22183	0.317357	0.430692	0.358577	0.226461	0.393143	0.327272	0.352939	0.411308	0.271823	0.218013	0.239651	0.252039	0.192645	0.19432	0.364197	0.333704
	avg_M	0	0	0	0	0.00528024	0.0350607	0.0717937	0.150371	0.141955	0.159232	0.190174	0.177489	0.245282	0.261718	0.275071	0.399734	0.352463	0.441488	0.604543	0.695161	1.09446	1.32129	1.58922	1.94332	2.22506	2.39945	2.44538	2.69271	2.1192	2.58298	2.39492	2.83352	2.60886	2.27082	2.31732	2.6451	2.2375	2.27886	2.00725	2.19719	2.36467	2.08249	2.24762	1.74942	2.08318	1.76315	1.62322	1.57781
HKSA	avg_LY	0	0	0.00450421	0.0121799	0.045156	0.190846	0.326536	0.360729	0.44152	0.590795	0.716879	0.654064	0.623158	0.75362	0.868125	0.914393	0.972393	1.10121	1.18237	1.71628	2.05679	2.80886	3.09793	3.85947	4.30951	4.93839	5.99092	6.14297	6.66481	7.36132	7.31281	7.46189	7.03286	7.03114	7.71453	7.41362	7.27397	7.57582	6.7861	7.13117	6.23806	6.00668	6.0933	5.1651	5.58631	4.97048	5.20848	4.64747
	avg_P	0	0	0	0	0.00426097	0.011624	0.0329135	0.0737034	0.0566087	0.0823174	0.112411	0.168237	0.120096	0.128271	0.161905	0.143123	0.183215	0.212879	0.314401	0.279035	0.291471	0.395313	0.444633	0.516122	0.541543	0.520994	0.661703	0.715954	0.667566	0.598727	0.587218	0.660402	0.646832	0.742781	0.783155	0.869328	0.807456	0.722916	0.961778	0.77369	0.823538	0.839778	0.840103	0.958274	0.94016	0.84635	0.88164	0.845886
	avg_LD	0	0	0	0	0	0	0	0	0.0020496	0.00137931	0.000871137	0.0250714	0.0352934	0.0151504	0.0348165	0.0183366	0.0598671	0.0738795	0.0982335	0.127916	0.149576	0.0883801	0.137336	0.154841	0.260024	0.152337	0.314811	0.0640613	0.208613	0.20897	0.206264	0.156208	0.38172	0.313813	0.272681	0.451917	0.277218	0.278703	0.284045	0.444146	0.434527	0.401055	0.286509	0.188654	0.161332	0.155384	0.350456	0.331499
	avg_M	0	0	0	0	0	0.0221017	0.112122	0.119342	0.314616	0.589625	0.678247	0.869061	0.79979	1.22606	1.33491	1.26042	1.39216	1.91457	2.47091	2.59131	3.12023	3.63598	4.02301	4.73199	4.65655	4.82516	5.01101	4.56805	4.94272	4.55512	4.60436	4.20781	4.1097	4.48032	3.97625	3.63084	3.41772	3.96231	3.14779	3.23332	3.40931	2.85168	3.18274	2.84744	2.8393	2.61944	2.73985	2.72036
[truncated: 112 more columns]

## Sheet: Fig 1e
pair-wise number of contacts							P values (relative to 0h)						-log10P
time (h)	0	1	6	16	24		time (h)	1	6	16	24		time (h)	1	6	16	24
M-ER	1793	1408	1749	2173	2360		M-ER	0.0177	0.9958	0.0225	0.0001		M-ER	1.75203	0.00182788	1.64782	4
M-Ly	683.8	458.5	504	627	698.9		M-Ly	0.0269	0.1009	0.9468	0.9996		M-Ly	1.57025	0.996109	0.0237418	0.000173753
M-P	223.3	167.2	183.3	192.1	191.7		M-P	0.0105	0.1101	0.3762	0.2972		M-P	1.97881	0.958213	0.424581	0.526951
M-G	124.1	142.6	98.29	124.9	134.1		M-G	0.4436	0.1091	0.9999	0.8708		M-G	0.353008	0.962175	4.34316e-05	0.0600816
P-ER	965	848.9	873.6	1025	1100		P-ER	0.4427	0.6379	0.9078	0.237		P-ER	0.35389	0.195247	0.0420098	0.625252
P-Ly	352.3	306.7	277.7	228.6	228.3		P-Ly	0.7221	0.2111	0.0082	0.0037		P-Ly	0.141403	0.675512	2.08619	2.4318
P-G	23.61	23.92	18.25	18.7	20.02		P-G	0.9996	0.3185	0.4274	0.5122		P-G	0.000173753	0.496891	0.369165	0.29056
Ly-ER	2622	2269	2672	2846	3301		Ly-ER	0.249	0.9981	0.7016	0.0004		Ly-ER	0.603801	0.000825944	0.15391	3.39794
Ly-G	170.5	173.8	157.2	216.1	258.9		Ly-G	0.9999	0.9765	0.3114	0.0009		Ly-G	4.34316e-05	0.0103278	0.506681	3.04576
G-ER	378.4	397.5	368.1	438.8	453.3		G-ER	0.977	0.9974	0.3598	0.116		G-ER	0.0101054	0.00113064	0.443939	0.935542
LD-ER	4.72	3.93	7.083	156.8	438.9		LD-ER	0.9999	0.9999	0.0001	0.0001		LD-ER	4.34316e-05	4.34316e-05	4	4
LD-Ly	2.1	0.8837	2.229	20.8	48.61		LD-Ly	0.9995	0.9999	0.0075	0.0001		LD-Ly	0.000217202	4.34316e-05	2.12494	4
LD-M	0.64	0.4186	1.375	14.54	36.86		LD-M	0.9999	0.9995	0.0004	0.0001		LD-M	4.34316e-05	0.000217202	3.39794	4
LD-P	0.28	0.1395	0.3542	9.022	25.71		LD-P	0.9999	0.9999	0.0006	0.0001		LD-P	4.34316e-05	4.34316e-05	3.22185	4
LD-G	0.06	0.02326	0.1875	0.3333	0.65		LD-G	0.9994	0.9261	0.4258	0.0009		LD-G	0.000260655	0.0333421	0.370794	3.04576

## Sheet: Fig. 1f
log2 fold change pair-wise organelle contacts
time (h)	0	1	6	16	24
M-ER	0	-0.348728	-0.0358452	0.277313	0.396411
M-Ly	0	-0.576653	-0.440151	-0.125109	0.0315116
M-P	0	-0.417408	-0.284776	-0.217126	-0.220133
M-G	0	0.200471	-0.336387	0.00927036	0.111806
P-ER	0	-0.184934	-0.143556	0.0870231	0.188903
P-Ly	0	-0.199976	-0.343277	-0.623979	-0.625874
P-G	0	0.0188193	-0.371502	-0.33636	-0.237956
Ly-ER	0	-0.208611	0.0272523	0.118268	0.332235
Ly-G	0	0.0276563	-0.11717	0.341927	0.602623
G-ER	0	0.0710428	-0.0398143	0.213651	0.260554
LD-ER	0	-0.264257	0.585574	5.05399	6.53896
LD-Ly	0	-1.24876	0.0860073	3.30812	4.53279
LD-M	0	-0.6125	1.10329	4.50581	5.84784
LD-P	0	-1.00516	0.339137	5.00995	6.52076
LD-G	0	-1.36711	1.64386	2.47379	3.43741

## Sheet: Fig. 1g
log2 fold change pair-wise organelle contacts
time (h)	0	1	6	16	24
M-ER	0	-0.348728	-0.0358452	0.277313	0.396411
M-Ly	0	-0.576653	-0.440151	-0.125109	0.0315116
M-P	0	-0.417408	-0.284776	-0.217126	-0.220133
M-G	0	0.200471	-0.336387	0.00927036	0.111806
P-ER	0	-0.184934	-0.143556	0.0870231	0.188903
P-Ly	0	-0.199976	-0.343277	-0.623979	-0.625874
P-G	0	0.0188193	-0.371502	-0.33636	-0.237956
Ly-ER	0	-0.208611	0.0272523	0.118268	0.332235
Ly-G	0	0.0276563	-0.11717	0.341927	0.602623
G-ER	0	0.0710428	-0.0398143	0.213651	0.260554
LD-ER	0	-0.264257	0.585574	5.05399	6.53896
LD-Ly	0	-1.24876	0.0860073	3.30812	4.53279
LD-M	0	-0.6125	1.10329	4.50581	5.84784
LD-P	0	-1.00516	0.339137	5.00995	6.52076
LD-G	0	-1.36711	1.64386	2.47379	3.43741
