# Supplementary material for: Functional multi-organelle units control inflammatory lipid metabolism of macrophages
Source: Nat Cell Biol. 2024 Jul 5;26(8):1261–73. doi: 10.1038/s41556-024-01457-0 (PMC11321999; doi:10.1038/s41556-024-01457-0)
Supplement: Supplementary file 6 — Statistical source data. [file 41556_2024_1457_MOESM6_ESM.xlsx]

## Sheet: Fig. 2b
overlapped organelle volume relative to LD area
	naive	LPS/IFNg (24h)
ER-LD	18.91	61.94
M-LD	6.287	0.9882
P-LD	2.852	1.39
Ly-LD	0.256	0.6596
G-LD	0.2362	0.005163
n=2
n=3
						0.0717208	0.00265358	0.00084022	0.00205333	0
						0.0680047	0.00334821	0.00120181	0.00219377	0
						0.0543055	0.00104549	0.00157302	0.00052221	0
						0.0491311	0.00069375	3.6441e-05	0.00158425	0
						0.0909702	0.00286648	0.00040655	0.00200954	0
						0.0828715	0.00226597	7.3842e-05	0.00079466	2.1043e-06
						0.064387	0.000976	0.00092393	0.00121631	0
						0.0566091	0.00298608	0.00075544	0.00191211	0
						0.0807423	0.00160433	0.00061539	0.00154498	0
						0.0885827	0.00079246	0.00048005	0.00361466	8.9174e-07

## Sheet: Fig. 2c
pair-wise LD organelle HPS (%)
	naive					LPS/IFNg (24h)
	ER-LD	M-LD	P-LD	Ly-LD	G-LD	ER-LD	M-LD	P-LD	Ly-LD	G-LD
n=1	100	0	0	100	0	99.0099	15.8416	15.8416	5.94059	0
	100	80	40	100	20	100	27.8884	22.7092	23.506	0
						100	7.5	20	27.5	0
						97.9592	12.2449	18.3673	18.3673	0
						100	38.6667	25.3333	9.33333	0
						100	6.66667	16.6667	30	0
						100	35.2941	35.2941	5.88235	0
						100	22.7273	40.9091	50	0
						100	52.2523	33.3333	25.2252	0.900901
						100	55.2632	26.3158	55.2632	0
						100	21.8182	36.3636	29.0909	0
						100	42.3077	40.3846	42.3077	0
						97.9592	32.6531	40.8163	51.0204	0
						100	2.43902	39.0244	7.31707	0
						100	14.4737	14.4737	26.3158	0
						100	9.52381	9.52381	0	0
						96.6102	3.38983	13.5593	13.5593	1.69492
n=2	33.3333	33.3333	0	33.3333	0	100	13.3803	11.2676	16.1972	0
	100	100	0	50	0	100	39.604	26.7327	54.4554	0
	66.6667	0	0	66.6667	0	100	29.4118	33.8235	58.8235	2.94118
	73.6842	36.8421	5.26316	57.8947	0	100	17.1429	17.1429	5.71429	0
	100	0	0	75	0	100	57.1429	38.7755	55.102	0
	60	0	0	60	0	100	20	15	25	0
	100	0	10	100	0	100	17.757	27.1028	24.2991	0
	40	0	0	60	0	100	24.1379	31.0345	51.7241	0
	50	50	0	50	0	100	23.5294	11.7647	41.1765	0
	100	0	0	100	0	96.2025	41.7722	15.1899	18.9873	1.26582
						99.6678	35.8804	26.5781	25.5814	1.3289
						97.8723	38.2979	19.1489	63.8298	0
						96.5517	43.1034	22.4138	44.8276	5.17241
						100	48.2759	44.8276	75.8621	0
						99.4924	31.4721	26.3959	52.2843	1.52284
						100	39.1667	45.8333	47.5	0
						98.1818	29.0909	34.5455	49.0909	0
n=2	100	16.6667	33.3333	50	0	100	28.125	39.0625	45.3125	0
	70	10	0	80	0	100	28.2051	41.0256	47.4359	0
	22.2222	0	0	100	0	100	35.7143	28.5714	64.2857	0
	100	50	0	50	0	98.5075	14.4279	9.95025	26.8657	0
	100	13.0435	21.7391	39.1304	0	98.9305	35.8289	30.4813	62.5668	2.13904
	100	40	40	100	20	100	27.2727	39.0909	67.2727	2.72727
	100	50	0	0	0	92.4051	30.3797	26.5823	49.3671	2.53165
						100	30.4348	19.5652	56.5217	0
						100	31.4961	22.8346	46.4567	0.787402
						99.4924	23.3503	31.9797	22.335	0
						100	30	10	36	0
						100	43.4783	39.1304	65.2174	0
						100	30.7692	15.3846	30.7692	3.84615
						100	19.7368	34.2105	34.2105	0
						100	47.1698	26.4151	63.522	0
						100	24.3243	27.027	50	0
						97.1831	28.169	36.6197	42.2535	2.8169

## Sheet: Fig. 2d
heatmap LD mutil-organelle contacts
fold chance relative to 0h
time (h)	0	1	6	16	24
M-ER-LD	1	5.31169	18.0717	15.407	12.324
P-ER-LD	1	0.365297	5.4181	5.42476	5.80788
M-ER-P-LD	1	6.85692	4.24941	13.4167	17.1618
Ly-ER-LD	1	0.948229	0.62852	0.50106	0.453527
M-ER-Ly-LD	1	0.990654	0.875389	0.76324	0.807632
P-ER-Ly-LD	1	0.214402	0.179863	1.03079	0.998697
M-ER-P-Ly-LD	1	0.550014	0.262469	1.05712	1.63918

## Sheet: Fig. 2e
LD organelle units relative to organelle number
	M-ER-LD					P-ER-LD					M-ER-P-LD
time (h)	0	1	6	16	24	0	1	6	16	24	0	1	6	16	24
n=1	0	0	0	4.54545	8.91089	0	0	0	4.54545	11.8812	0	0	0	13.6364	2.9703
	0	25	0	14.7059	13.9442	0	0	75	20.5882	10.757	0	0	0	7.84314	6.77291
		12.5	16.6667	14.6341	0		12.5	16.6667	26.8293	5		0	0	0	2.5
		0		8.10811	8.16327		0			12.2449		33.3333		2.7027	4.08163
				25	30.6667				16.2162	14.6667				8.33333	6.66667
				23.0769	0				16.6667	10				7.69231	0
				0	11.7647				7.69231	11.7647				0	23.5294
				11.6883	0				21.4286	18.1818				5.1948	0
				0	22.5225				23.3766	13.5135				6.89655	15.3153
				0	7.89474				13.7931	2.63158				0	7.89474
				0	7.27273				11.1111	20				0	3.63636
				0	9.61538				12	15.3846				0	9.61538
				11.7647	6.12245				16.6667	8.16327				0	10.2041
				0	0				11.7647	34.1463				20	2.43902
				7.14286	6.84931				20	9.58904				0	0
					4.7619				19.0476	4.7619					4.7619
					0					13.5593					0
n=2	0	0	4	18.1818	8.4507	0	0	0	18.1818	4.92958	0	0	0	4.54545	1.40845
	0	0	0	3.22581	8.91089	0	0	100	11.2903	6.93069	0	0	0	1.6129	2.9703
	10.5263	25	40	14.2857	4.41176	5.26316	0	0	0	8.82353	0	0	20	0	4.41176
	0	0	25	25.9259	11.4286	0	0	0	3.7037	14.2857	0	0	0	3.7037	2.85714
	0	0	0	12.5	14.2857	0	0	0	3.125	4.08163	0	0	0	6.25	8.16327
	0	0	0	13.0435	10	0	0	0	13.0435	10	0	0	0	4.34783	0
	0	0	25	5.40541	6.54206	0	0	0	2.7027	15.8879	0	0	0	0	0.934579
	0	0	0	0	0	0	0	11.1111	3.84615	10.3448	0	0	0	0	6.89655
	0	0	0	14.8148	5.88235	0	0	0	0	5.88235	0	0	0	11.1111	5.88235
		0	0	7.14286	20.2532		0	0	0	2.53165		0	0	7.14286	8.86076
			66.6667	4	16.2791			0	4	13.6213			0	4	5.98007
			0	10.5263	6.38298			16.6667	10.5263	6.38298			0	0	0
			0	13.4021	6.89655			0	9.27835	3.44828			0	3.09278	5.17241
				6.15385	0				6.15385	3.44828				0	3.44828
				25	6.09137				6.25	12.6904				12.5	2.53807
					7.5					17.5					8.33333
					5.45455					10.9091					7.27273
n=3	0	0	0	5	3.125	16.6667	0	0	10	21.875	0	0	0	0	0
	0	0	0	19.1489	6.41026	0	0	0	10.6383	12.8205	0	0	0	2.12766	3.84615
	0	0	0	23.5294	3.57143	0	0	0	11.7647	7.14286	0	0	0	0	3.57143
	0	0	0	0	5.47264	0	0	0	0	4.97512	0	0	0	0	0.995025
	0	0	50	30.7692	3.74332	0	0	0	2.5641	8.55615	0	0	0	5.12821	2.13904
	0		0	5.88235	5.45455	8.69565		0	9.80392	6.36364	4.34783		0	3.92157	2.72727
			30	0	7.59494			5	5	10.1266			5	0	1.26582
				0	4.34783				0	6.52174				0	2.17391
				9.67742	11.0236				9.67742	7.08661				3.22581	4.72441
				4.34783	11.1675				0	19.2893				0	4.06091
				5.55556	10				5.55556	4				0	0
				3.26087	4.34783				7.6087	8.69565				4.34783	4.34783
				9.01639	15.3846				9.83607	7.69231				1.63934	3.84615
				4.54545	1.31579				9.09091	14.4737				0	7.89474
				14.2857	10.6918				14.2857	6.28931				0	1.25786
					4.05405					5.40541					2.7027
					4.22535					14.0845					2.8169

## Sheet: Fig. 2h
contact plot
1= in proximity, 0= not in proximity
mitochondria to LD
time (s)	0	10	20	30	40	50	60	70	80	90	100	110	120	130	140	150	160	170	180	190
mov1-1	1	0	0	0	0	1	1	1	1	0	0	0	0	0	0	1	1	0	0	0
mov1-2	1	1	0	1	0	0	0	1	0	0	0	1	0	0	0	1	1	0	0	0
mov1-3	0	0	1	1	1	0	0	0	1	1	0	0	1	1	1	1	1	1	1	1
mov1-4	0	1	1	1	0	0	0	1	1	1	1	1	1	1	1	0	1	1	1	1
mov1-5	0	0	0	0	0	0	0	0	1	1	1	1	1	1	1	1	1	1	1	1
mov1-6	1	1	1	1	1	1	1	1	1	1	1	0	1	1	1	1	1	0	0	0
mov1-7	1	1	1	1	1	1	0	0	0	1	1	1	1	1	1	1	1	1	1	1
mov1-8	0	0	0	1	1	0	0	1	1	1	1	1	1	1	1	1	1	1	1	1
mov2-1	1	0	0	0	1	1	1	1	1	1	1	1	1	1	1	1	1	1	1	1
mov2-2	1	1	1	0	0	0	0	0	0	1	1	1	1	0	0	0	0	0	0	1
mov2-3	1	1	1	1	1	1	1	1	0	0	0	1	0	0	0	0	0	0	1	0
mov2-4	1	1	1	1	1	1	1	1	1	1	1	1	1	1	1	1	1	1	1	1
mov2-5	1	1	1	1	1	1	1	1	1	1	1	1	1	1	1	1	1	1	1	1
mov2-6	1	1	1	1	1	1	1	1	1	1	1	1	1	1	1	1	1	1	1	1
mov2-7	1	1	1	1	1	1	1	1	1	1	1	1	1	1	1	1	1	1	1	1
mov2-8	1	1	1	1	1	1	1	1	1	0	0	0	0	0	0	1	1	1	1	1
mov3-1	1	1	1	1	1	1	1	1	1	1	1	1	1	1	1	1	1	1	1	1
mov3-2	0	1	1	1	1	1	1	0	0	1	1	1	1	1	1	1	1	1	0	0
mov3-3	1	1	1	1	1	1	1	1	1	1	1	1	1	1	1	1	1	1	1	1
mov3-4	1	0	1	1	1	1	1	1	1	1	1	1	1	1	1	1	1	1	1	1
mov3-5	1	1	1	1	1	1	1	1	1	1	1	1	1	1	1	1	1	1	1	1
mov3-6	1	1	1	1	1	1	1	1	1	1	1	1	1	1	1	1	1	1	1	1
mov3-7	1	1	1	1	1	1	1	1	1	1	1	1	1	1	1	1	1	1	1	1
mov3-8	0	0	0	0	0	0	0	0	0	0	0	1	1	1	1	1	1	1	1	1
mov3-9	1	1	1	1	1	0	0	0	0	0	0	0	0	0	0	0	0	0	0	0
mov3-10	1	1	1	1	1	1	1	1	1	1	1	1	1	1	1	1	1	1	1	1
mov3-11	1	1	0	1	1	1	0	0	0	0	0	0	1	1	1	1	1	1	1	1
mov3-12	0	0	0	0	0	0	0	0	0	1	1	0	0	0	0	0	0	0	0	0
mov3-13	1	1	0	0	1	1	1	1	1	0	0	0	0	0	0	0	1	1	1	1
Mov5-1	1	1	1	1	1	1	1	1	1	1	1	1	1	1	1	1	1	1	1	1
Mov5-2	1	1	1	1	1	1	1	1	1	1	1	0	0	0	0	0	0	0	1	1
Mov5-3	1	1	1	1	1	1	1	1	1	1	1	1	1	1	1	1	1	1	1	1
Mov5-4	0	0	0	0	0	0	0	0	0	1	1	1	1	0	0	0	0	1	1	1
Mov5-5	1	1	1	1	1	1	1	1	1	1	1	1	1	1	1	1	1	1	1	1
Mov5-6	1	1	1	1	1	1	1	1	1	1	1	1	1	1	1	1	1	0	1	1
Mov5-7	0	0	0	0	0	0	0	0	1	1	1	1	1	1	1	1	1	1	1	0
Mov5-8	0	0	0	1	1	1	1	1	1	1	1	1	1	1	0	0	0	0	0	1
Mov5-9	1	1	1	1	1	1	1	1	1	1	1	1	1	1	1	1	1	1	1	1
Mov5-10	0	1	1	0	0	1	1	1	1	1	1	0	0	1	0	0	0	0	0	0
Mov5-11	1	1	1	1	1	1	1	0	1	0	0	1	0	0	1	0	1	1	1	1
Mov5-12	1	1	1	1	1	1	1	1	1	0	1	1	1	1	1	1	1	0	0	0
Mov5-13	1	1	1	1	1	1	1	1	1	0	1	1	1	1	1	1	1	1	1	1
Mov5-14	1	1	1	1	1	1	1	1	0	1	0	1	0	0	0	0	0	0	0	0
Mov5-15	1	1	1	1	1	1	1	1	1	1	1	1	1	1	1	1	1	1	0	1
Mov5-16	1	1	1	1	1	1	1	1	1	1	0	1	1	1	1	1	1	1	1	1
Mov5-17	1	1	0	1	0	1	0	1	1	1	1	1	1	1	1	1	1	1	1	1
MOV-6_1-1	1	1	1	1	1	1	1	1	1	1	1	1	1	1	1	1	1	1	1	1
MOV-6_1-2	1	1	1	1	1	1	1	1	1	1	0	1	1	1	1	0	0	1	0	0
MOV-6_1-3	1	1	1	1	1	0	0	0	0	0	1	0	0	0	0	0	0	0	0	0
MOV-6_1-4	1	1	1	1	1	1	0	1	0	0	1	1	0	1	1	1	1	1	1	1
MOV-6_1-5	1	1	1	0	1	1	1	1	1	1	0	0	1	1	1	1	1	1	1	1
MOV-6_1-6	1	1	1	1	1	1	1	1	1	1	1	0	0	0	0	1	1	1	1	1
MOV-6_1-7	1	1	1	1	1	1	1	1	1	1	1	1	1	1	1	0	1	1	0	1
MOV-6_1-8	0	1	1	1	1	1	0	1	0	1	1	1	1	1	1	1	0	0	1	1
MOV-6_1-9	0	0	0	0	0	1	1	1	1	1	1	1	1	1	1	1	0	0	0	0
MOV-6_1-10	0	0	0	0	0	0	0	0	1	1	1	1	1	1	1	1	1	1	1	1
MOV-6_1-11	1	1	1	1	1	1	1	1	0	1	0	0	0	1	1	1	0	1	0	0
WT1_mov1_1	1	1	0	1	1	0	0	0	0	0	1	1	1	1	1	1	1	1	0	0
WT1_mov1_2	1	1	1	0	0	0	0	0	0	0	0	0	0	0	0	0	0	0	0	0
WT1_mov1_3	1	1	1	1	1	1	1	1	1	1	1	1	1	1	1	1	1	1	1	1
WT1_mov1_4	1	1	1	1	1	1	1	1	1	1	1	1	1	1	1	0	0	1	1	1
WT1_mov1_5	1	0	1	1	1	1	0	0	0	0	0	0	0	0	0	0	0	0	0	0
WT1_mov1_6	1	1	1	0	0	0	0	1	0	1	1	0	0	0	1	0	0	1	1	1
WT1_mov1_7	1	1	1	1	1	1	0	0	0	0	0	1	0	0	0	0	0	0	0	0
WT1_mov1_8	0	0	0	0	0	0	1	1	1	1	1	1	1	1	1	1	1	1	1	1
WT1_mov1_9	1	1	1	1	1	1	1	1	0	0	0	0	1	0	0	0	1	1	1	1
WT1_mov1_10	0	0	0	0	0	1	1	1	1	1	1	1	1	1	1	1	1	1	1	1
WT1_mov1_11	1	1	1	1	1	1	1	1	1	1	1	1	1	1	1	1	1	1	1	1
WT1_mov1_12	1	1	1	1	1	1	1	1	1	1	1	1	1	1	1	1	1	1	1	0
WT1_mov1_13	1	1	1	1	1	1	1	1	1	0	0	0	0	0	0	0	0	0	0	0
WT1_mov1_14	0	0	0	0	0	0	0	0	0	0	0	1	1	1	0	0	0	1	1	1
WT1_mov5_1	1	1	1	1	1	1	1	1	1	1	1	1	1	1	1	1	1	1	1	1
WT1_mov5_2	0	0	0	0	0	0	0	0	0	0	0	1	1	1	0	0	0	0	0	0
WT1_mov5_3	1	1	1	1	0	1	1	0	0	0	1	1	0	0	0	0	1	1	0	1
WT1_mov5_4	0	0	0	1	1	1	0	0	1	1	1	1	0	0	0	0	0	0	1	1
WT1_mov5_5	1	0	1	0	0	0	0	0	1	1	1	1	1	1	1	1	1	1	0	0
WT1_mov5_6	0	0	0	0	0	0	0	0	0	1	1	1	1	1	1	1	1	1	1	1
WT1_mov5_7	0	0	1	1	1	1	1	1	1	1	1	1	1	1	0	1	1	1	1	0
WT2_3-2_1	0	0	0	0	0	1	1	1	1	1	1	1	1	1	1	1	0	1	1	1
WT2_3-2_2	0	0	1	1	1	1	1	1	1	0	1	1	0	1	0	1	0	0	0	0
WT2_3-2_3	0	0	0	0	1	1	0	0	0	0	0	0	0	0	0	1	0	0	0	0
WT2_3-2_4	1	1	1	1	1	1	1	1	1	1	1	1	1	1	1	1	1	1	1	1
WT2_3-2_5	0	0	0	0	0	1	1	1	0	0	1	1	1	0	0	1	1	1	1	1
WT2_3-2_6	1	1	1	1	1	1	1	1	1	1	1	1	1	1	1	1	1	1	1	1
WT2_3-2_7	0	0	0	0	0	1	1	1	1	1	1	1	1	1	1	1	1	1	1	1
WT2_3-2_8	1	1	1	1	1	1	1	1	0	0	0	0	0	0	0	0	0	0	0	0
WT2_3-2_9	1	1	1	1	1	1	0	1	1	1	1	0	1	1	1	1	1	1	1	1
WT2_3-2_10	1	1	1	1	1	1	0	1	1	1	1	1	1	1	1	1	1	0	0	0
WT2_3-2_11	1	0	1	1	0	0	1	1	1	1	1	0	0	0	0	0	0	0	0	0
WT2_3-2_12	0	0	0	0	0	0	1	1	1	0	1	1	1	1	1	1	1	0	0	1
WT2_3-2_13	1	1	0	0	0	0	1	1	1	1	1	1	1	1	1	1	1	1	1	1
WT2_3-2_14	0	0	1	1	1	1	1	1	1	1	1	0	1	1	1	1	0	0	1	1
WT2_3-2_15	1	1	1	1	1	1	0	0	0	0	0	0	0	0	0	0	0	0	0	0
WT2-5_1	1	1	1	1	1	1	1	1	1	0	0	0	0	0	0	0	0	0	0	0
WT2-5_2	1	1	1	1	0	0	1	1	1	0	0	1	1	1	1	1	1	1	1	1
WT2-5_3	1	1	1	1	1	1	1	1	1	1	1	1	1	1	1	1	1	1	1	1
WT2-5_4	1	1	1	1	1	1	1	1	1	1	1	1	1	1	1	1	1	1	1	1
WT2-5_5	0	0	1	1	1	1	1	1	1	1	1	1	1	1	1	1	1	1	1	1
WT2-5_6	1	1	1	1	0	1	1	1	1	0	1	1	1	1	1	1	1	1	1	1
WT2-5_7	1	1	1	1	1	1	1	1	1	1	1	1	1	1	0	1	1	1	1	1
WT2-5_8	1	1	1	1	0	0	1	0	0	1	1	0	1	1	1	1	1	1	1	1
WT2-2_1	1	1	1	1	1	0	0	0	1	0	0	0	0	0	0	0	0	0	0	0
WT2-2_2	1	1	1	1	1	1	1	1	1	1	0	0	0	1	1	0	0	0	0	0
WT2-2_3	0	0	0	0	0	0	0	0	0	0	0	1	1	1	1	1	1	1	1	1
WT2-2_4	1	1	1	1	1	1	1	1	1	1	1	1	1	1	1	1	1	1	1	1
WT2-2_5	1	1	1	1	1	1	1	1	1	1	0	0	0	0	0	0	0	0	0	0
WT2-2_6	0	0	0	0	0	1	1	1	1	1	1	1	1	1	1	1	1	1	1	1
WT2-2_7	1	1	1	1	1	1	1	0	0	0	0	0	0	1	1	1	1	0	1	0
WT2-2_8	1	1	1	1	1	1	1	1	1	1	1	1	1	1	1	1	1	0	0	1
WT2-2_9	0	0	0	0	0	0	0	0	1	1	1	1	1	1	1	1	1	1	0	0
peroxisomes to LD
time (s)	0	10	20	30	40	50	60	70	80	90	100	110	120	130	140	150	160	170	180	190
mov1-1	1	1	1	1	1	1	0	0	0	0	0	0	0	0	0	0	1	0	0	0
mov1-2	0	1	1	1	1	1	1	0	0	1	0	1	1	0	0	1	1	0	0	0
mov1-3	0	0	0	0	0	1	1	0	1	1	1	0	1	1	1	1	1	0	1	1
mov1-4	1	1	1	1	0	1	1	1	1	1	1	1	1	1	1	1	1	1	1	1
mov1-5	0	0	0	0	0	0	0	1	0	0	0	0	0	0	0	0	0	1	0	0
mov1-6	0	0	1	1	0	0	1	0	1	1	0	1	1	1	1	1	1	1	1	1
mov1-7	1	0	0	0	0	0	1	0	0	1	1	1	0	1	1	0	1	0	0	0
mov1-8	1	1	1	1	1	1	1	1	1	1	1	1	1	1	1	1	1	1	1	1
mov1-9	0	0	0	0	0	0	0	0	1	0	0	1	1	0	0	0	0	0	0	0
mov1-10	1	1	1	1	1	1	1	1	1	0	0	0	0	0	0	1	1	1	1	1
mov1-11	1	1	1	1	0	0	0	0	1	1	1	1	1	1	1	1	1	1	1	1
mov2-1	0	0	1	0	0	0	0	0	1	0	1	0	0	0	0	0	1	0	0	0
mov2-2	0	0	0	1	1	0	0	0	0	0	0	0	0	0	0	0	0	0	0	0
mov2-3	0	0	0	0	0	0	0	0	0	1	1	0	0	0	0	0	0	0	0	0
mov2-4	1	1	1	1	1	1	1	1	1	1	0	0	0	0	0	0	0	0	0	0
mov2-5	1	1	1	1	1	1	1	1	1	1	1	0	0	1	1	1	0	1	1	1
mov2-6	1	1	1	1	0	0	0	0	1	0	0	1	0	0	0	0	0	0	0	0
mov2-7	1	1	1	1	1	1	1	1	1	1	1	1	1	1	1	1	1	1	1	1
mov2-8	0	0	1	1	1	0	1	1	1	0	0	0	0	0	0	0	0	0	0	0
mov2-9	1	1	1	1	0	0	0	1	1	0	0	1	1	1	1	0	0	0	0	0
mov2-10	1	1	1	1	1	1	1	1	1	1	1	1	0	0	0	0	0	1	0	0
mov2-11	1	1	1	1	0	1	1	1	1	0	0	0	0	0	0	0	0	0	0	0
mov3-1	1	1	1	1	1	1	1	1	1	1	1	1	1	1	1	1	1	1	1	1
mov3-2	0	0	0	0	0	0	0	0	1	1	1	0	0	0	0	1	0	1	1	1
mov3-3	0	0	0	0	0	0	0	0	0	0	1	1	1	1	1	1	1	1	1	1
mov3-4	0	0	1	1	1	0	0	0	0	0	0	0	0	0	0	0	0	0	0	0
mov3-5	1	1	1	1	1	1	1	1	1	1	1	1	1	1	1	1	1	0	0	0
mov3-6	0	0	0	0	0	0	0	0	0	0	0	1	1	1	1	1	0	0	0	0
mov3-7	0	0	1	1	0	1	1	0	1	1	1	1	1	1	1	0	0	0	0	0
mov3-8	1	1	1	1	1	1	0	0	0	0	0	0	0	0	0	0	1	0	0	1
mov3-9	0	0	0	0	0	0	0	0	0	0	0	0	0	0	0	0	1	1	0	0
mov3-10	0	1	1	0	0	0	0	0	1	1	1	1	1	1	1	0	1	0	0	0
mov5-1	1	1	1	0	0	0	0	0	0	0	0	0	0	0	0	1	1	1	0	0
mov5-2	1	1	1	1	1	1	0	1	1	1	1	1	1	1	0	0	0	0	0	0
mov5-3	1	1	1	1	1	1	1	1	1	1	1	1	1	1	1	1	1	1	1	1
mov5-4	1	1	1	1	1	1	1	1	1	1	1	1	1	1	1	1	1	1	1	1
mov5-5	0	0	0	1	0	0	0	0	1	0	0	0	0	0	1	1	1	1	1	1
mov5-6	1	1	0	1	1	0	1	0	0	1	1	0	1	0	0	0	0	0	0	0
mov5-7	1	1	1	1	1	1	1	1	1	0	1	1	1	1	1	1	1	1	1	1
mov5-8	0	0	1	1	1	1	1	1	1	1	1	1	1	1	1	1	1	1	1	1
mov5-9	0	0	0	0	0	0	0	0	0	0	0	0	1	0	1	1	0	0	1	0
mov5-10	1	1	1	1	1	1	0	0	0	0	0	0	0	0	0	0	0	1	1	0
mov5-11	1	0	0	0	0	0	1	0	0	0	0	0	1	1	1	1	1	1	1	1
mov5-12	0	1	0	0	0	0	0	0	0	0	0	0	0	0	0	0	0	0	0	0
mov5-13	1	1	1	1	1	1	1	1	1	1	1	1	1	1	1	1	1	1	1	1
mov5-14	0	0	0	0	0	0	0	0	0	0	1	1	1	0	0	0	1	0	0	1
mov5-15	0	1	0	0	0	0	0	0	0	0	0	0	0	0	0	0	0	0	0	0
mov5-16	0	0	0	0	0	1	0	0	0	1	1	0	1	1	1	1	1	1	1	1
MOV6_1-1	1	1	1	1	1	1	1	0	0	1	1	1	1	1	1	1	1	1	1	1
MOV6_1-2	0	0	0	0	0	0	0	0	0	1	1	0	0	0	0	0	0	1	0	0
MOV6_1-3	1	1	1	1	0	1	1	1	1	1	1	1	1	1	1	1	1	1	1	1
MOV6_1-4	1	0	0	0	0	0	0	0	0	0	0	0	0	0	0	0	1	0	0	0
MOV6_1-5	1	1	1	1	1	0	1	1	1	1	1	1	1	1	0	0	0	0	0	0
MOV6_1-6	1	1	1	1	1	0	0	0	1	1	1	1	0	0	0	0	0	0	0	0
MOV6_1-7	1	1	1	1	1	1	1	1	1	1	0	0	0	0	0	0	0	0	0	0
MOV6_1-8	1	1	1	1	1	1	0	0	1	1	1	1	1	1	1	1	1	1	0	1
MOV6_1-9	1	1	1	1	1	1	1	1	1	0	1	1	1	1	1	1	1	1	1	1
MOV6_1-10	0	0	0	0	0	0	0	0	0	0	0	0	0	0	0	0	0	0	0	1
MOV6_1-11	1	0	0	1	1	1	1	0	1	1	1	1	0	0	0	0	0	0	0	0
MOV6_1-12	1	1	1	1	0	0	0	0	0	0	0	0	0	0	0	0	0	0	0	0
WT1 Mov1_10	0	0	0	1	1	1	1	1	1	1	1	1	0	0	1	1	1	1	1	0
WT1 Mov1_1	1	0	0	0	0	0	0	0	0	0	0	0	0	0	0	0	0	0	0	0
WT1 Mov1_2	1	1	1	1	0	1	0	0	0	0	0	0	0	0	0	1	1	1	1	1
WT1 Mov1_3	0	0	0	0	0	0	0	0	0	0	0	0	1	0	0	1	0	0	0	0
WT1 Mov1_4	1	1	1	1	1	1	1	1	1	1	1	0	0	1	1	1	0	0	1	0
WT1 Mov1_5	0	0	0	0	0	0	0	0	0	0	0	0	0	0	0	0	1	1	0	1
WT1 Mov1_6	1	1	1	1	0	0	1	0	0	0	0	0	0	0	0	0	0	1	0	1
WT1 Mov1_7	1	1	1	1	1	1	1	1	0	1	1	1	1	1	1	1	1	1	1	0
WT1 Mov1_8	0	1	0	0	0	0	0	0	0	0	0	0	0	0	0	0	0	0	0	0
WT1 Mov1_9	1	1	1	1	1	1	1	1	1	1	1	1	1	1	1	1	1	1	1	1
WT1_Mov5_1	1	1	1	1	1	1	1	0	0	0	1	1	1	0	0	1	1	1	0	0
WT1_Mov5_2	0	0	0	0	0	0	1	1	0	0	0	0	0	0	0	0	0	0	0	0
WT1_Mov5_3	0	0	0	0	0	0	0	0	0	0	0	0	1	1	1	1	0	1	1	1
WT1_Mov5_4	1	1	1	1	1	1	1	1	1	1	1	1	1	1	1	1	1	1	1	1
WT1_Mov5_5	1	1	1	0	0	1	1	1	0	0	1	1	0	0	0	0	0	0	0	0
WT1_Mov5_6	0	1	1	1	1	0	0	0	0	1	1	1	1	1	0	1	1	1	0	0
WT1_Mov5_7	0	0	0	0	0	0	0	0	0	0	0	0	0	1	1	0	1	1	1	1
WT1_Mov5_8	1	1	1	1	1	1	0	0	0	0	1	1	1	1	1	1	1	1	1	0
WT2_3-2_1	1	1	1	1	1	1	0	0	1	1	1	1	1	1	1	0	0	0	1	1
WT2_3-2_2	0	0	0	0	0	0	1	1	1	0	0	1	1	0	0	0	1	0	0	0
WT2_3-2_3	1	1	1	1	1	1	1	1	1	1	1	1	1	1	1	1	1	0	0	0
WT2_3-2_4	0	0	0	0	0	0	0	0	0	0	0	0	0	0	0	0	0	1	1	1
WT2_3-2_5	0	0	0	0	0	0	0	1	1	1	1	1	1	1	1	1	0	0	0	0
WT2_3-2_6	1	0	0	0	0	0	1	1	1	1	1	1	1	1	1	1	0	0	0	0
WT2_3-2_7	0	0	1	0	0	1	1	1	0	0	0	0	1	0	0	0	0	0	0	0
WT2_3-2_8	0	0	1	1	1	1	1	1	1	0	1	1	0	1	1	1	1	1	1	1
WT2_3-2_9	0	0	0	0	0	0	1	1	1	1	1	1	1	1	0	0	0	0	0	0
WT2_3-2_10	0	0	1	1	1	0	0	0	0	0	1	1	0	0	0	1	0	0	0	0
WT2_3-2_11	0	1	1	1	1	1	1	1	1	1	0	1	1	1	0	1	0	0	1	1
WT2_3-2_12	0	0	1	0	0	0	0	0	0	0	0	0	0	0	0	0	0	0	0	0
WT2_3-2_13	0	0	0	0	0	1	1	0	0	0	0	0	0	1	1	1	1	1	1	1
WT2_3-2_14	1	1	1	1	1	1	1	1	0	0	0	0	0	0	0	0	0	0	0	0
WT2_3-2_15	0	0	0	0	0	0	0	0	0	1	0	1	1	1	1	1	1	1	1	0
WT2_3-2_16	1	1	1	1	1	1	1	1	1	1	1	1	1	1	1	1	1	1	1	1
WT2_3-2_17	0	0	0	0	0	0	0	0	0	0	0	0	0	1	0	0	1	1	1	1
WT2_3-2_18	1	0	0	0	0	1	0	0	0	1	1	0	0	0	1	0	1	1	1	0
WT2_3-2_19	0	1	1	0	0	1	1	0	0	0	0	0	0	0	0	1	1	1	0	1
WT2_3-2_20	1	1	1	0	1	0	1	0	1	1	1	1	1	0	1	1	1	0	1	1
WT2_3-2_21	0	1	1	0	0	0	1	0	0	0	0	0	1	0	0	0	0	0	0	0
WT2-5-1	0	0	0	1	1	1	0	0	0	0	1	1	1	1	1	1	1	1	1	1
WT2-5-2	1	1	1	0	0	1	1	1	1	1	1	1	0	1	1	1	1	0	0	1
WT2-5-3	0	0	0	0	0	1	1	0	0	0	0	1	0	0	1	0	0	0	0	0
WT2-5-4	1	1	1	1	1	1	1	1	1	1	1	1	1	1	1	0	1	1	1	1
WT2-5-5	0	0	0	0	0	0	0	0	0	0	0	0	0	0	0	0	1	0	0	1
WT2-5-6	0	0	0	0	1	1	1	1	1	1	0	1	1	0	0	0	0	0	0	0
WT2-5-7	1	1	1	1	1	1	1	1	1	1	1	1	1	1	1	0	0	1	1	1
WT2-6_1	0	0	0	0	0	0	0	0	0	0	0	0	0	0	0	0	0	0	0	1
WT2-6_2	0	1	1	1	0	0	0	0	1	1	1	0	0	0	0	0	0	0	0	0
WT2-6_3	0	0	0	0	0	0	0	0	0	0	1	1	0	1	1	1	0	0	0	0
WT2-6_4	0	0	0	0	0	0	0	1	1	0	0	0	0	1	1	0	0	0	0	0
WT2-6_5	1	1	0	0	1	1	1	0	1	1	0	0	0	1	1	1	0	1	0	0
WT2-6_6	1	1	1	1	1	0	0	0	0	0	0	0	0	0	0	0	0	0	0	0
WT2-6_7	1	0	0	1	1	1	0	1	0	1	0	0	1	1	1	1	1	1	1	0
WT2-6_8	0	0	0	0	0	0	0	0	0	0	0	0	1	1	1	0	0	0	0	0
WT2-6_9	0	0	0	0	0	0	0	0	0	0	0	0	0	0	1	0	0	0	0	0
WT2-6_10	0	0	1	1	1	1	1	1	1	0	0	1	1	1	1	1	1	1	0	1
WT2-6_11	1	1	1	1	1	1	1	1	1	1	1	1	1	1	0	0	0	0	0	0
WT2-6_12	0	0	0	0	0	0	0	0	0	0	0	0	0	0	0	0	1	1	0	0
