# Supplementary material for: Functional multi-organelle units control inflammatory lipid metabolism of macrophages
Source: Nat Cell Biol. 2024 Jul 5;26(8):1261–73. doi: 10.1038/s41556-024-01457-0 (PMC11321999; doi:10.1038/s41556-024-01457-0)
Supplement: Supplementary file 7 — Statistical source data. [file 41556_2024_1457_MOESM7_ESM.xlsx]

## Sheet: Fig. 3d
pair-wise organelle contact numbers in perinuclear and mid zones						p values relative to vehicle				-Log10 P relative to vehicle
	vehicle	DGAT1i	ATGLi				veh to DGAT1i	veh to ATGLi			veh to DGAT1i	veh to ATGLi
LD-ER	212.9	0.7619	314.2			LD-ER	0.0001	0.0001		LD-ER	4	4
LD-M	19.66	0.2143	25.36			LD-M	0.0001	0.0259		LD-M	4	1.5867
LD-P	19.24	0.04762	30.11			LD-P	0.0001	0.0004		LD-P	4	3.39794
ER-M	1683	1794	1886			ER-M	0.5754	0.1728		ER-M	NS	NS
ER-P	846.8	1006	902.2			ER-P	0.0213	0.5572		ER-P	1.67162	NS
M-P	134.8	170.2	144.7			M-P	0.0161	0.6604		M-P	1.79317	NS

## Sheet: Fig. 3e
LD-organelle units (%) n=3
	ER-LD vehicle	M-ER-LD vehicle	P-ER-LD vehicle	M-ER-P-LD vehicle	ER-LD ATGLi	M-ER-LD ATGLi	P-ER-LD ATGLi	M-ER-P-LD ATGLi
	28.8462	34.6154	19.2308	17.3077	39.0244	17.0732	19.5122	24.3902
	32.9114	25.3165	34.1772	7.5949	20.5882	13.2353	20.5882	45.5882
	47.3684	21.0526	5.2632	26.3158	44.086	15.0538	33.3333	6.4516
	74.0741	7.4074	11.1111	7.4074	45	30	22.5	2.5
	38.4615	38.4615	15.3846	7.6923	38.0952	28.5714	9.5238	23.8095
	26.6667	20	20	33.3333	15.3846	30.7692	15.3846	38.4615
	52.1368	26.4957	8.547	12.8205	38.806	23.8806	17.9104	19.403
	44.898	12.2449	18.3673	24.4898	40.625	15.625	34.375	9.375
	16.6667	38.8889	16.6667	27.7778	41.5094	26.4151	22.6415	9.434
					20	24	24	32
	22.6667	41.3333	16	20	0	26.6667	20	53.3333
	23.913	8.6957	39.1304	28.2609	22.5	12.5	37.5	27.5
	29.5238	16.1905	31.4286	22.8571	27.5362	21.7391	21.7391	26.087
	41.791	20.8955	17.9104	19.403	37.8378	5.4054	40.5405	16.2162
	56.25	9.375	25	9.375	18.75	18.75	25	37.5
	55.2632	13.1579	23.6842	7.8947	32.1429	17.8571	32.1429	17.8571
	64.4231	11.5385	19.2308	4.8077	63.1579	0	26.3158	10.5263
	45.7143	22.8571	17.1429	14.2857	26.7857	8.9286	39.2857	25
	69.0141	19.7183	5.6338	5.6338	33.3333	6.6667	53.3333	6.6667
	18.75	25	43.75	12.5	48.2759	17.2414	17.2414	17.2414
	22.7848	26.5823	24.0506	24.0506	25	14.2857	28.5714	32.1429
	27.8481	13.9241	45.5696	12.6582	34.1463	17.0732	24.3902	24.3902
	36.3636	18.1818	9.0909	36.3636	15.1515	3.0303	39.3939	42.4242
	29.1667	20.8333	12.5	37.5	22.7273	0	36.3636	40.9091
	40.8163	30.6122	24.4898	4.0816	43.4211	21.0526	19.0789	16.4474
					60.5263	18.4211	13.1579	7.8947
					35.7143	14.2857	35.7143	14.2857
					19.5122	14.6341	39.0244	24.3902
	52.0833	2.0833	41.6667	4.1667	40.625	6.25	40.625	12.5
	55.8442	12.987	20.7792	10.3896	30.7692	19.2308	23.0769	26.9231
	52.2222	15.5556	26.6667	5.5556	35.7143	28.5714	14.2857	21.4286
	52.1739	19.5652	19.5652	8.6957	33.8028	11.2676	40.8451	14.0845
	38.5965	26.3158	26.3158	7.0175	59.0909	15.9091	18.1818	6.8182
	54.8387	12.9032	22.5806	9.6774	25	16.6667	22.9167	35.4167
	61.194	5.9701	31.3433	1.4925	38.0952	12.6984	26.9841	22.2222
	50.5747	9.1954	29.8851	9.1954	27.3885	27.3885	22.293	22.9299
	62.963	18.5185	11.1111	7.4074	34.7826	4.3478	56.5217	4.3478
	57.1429	14.2857	25	3.5714	33.3333	7.4074	38.8889	20.3704
	58.3333	28.3333	6.6667	6.6667	47.7273	9.0909	29.5455	13.6364
	61.1111	22.2222	5.5556	11.1111	33.9623	18.8679	32.0755	15.0943
	76	8	12	4	37.3333	18.6667	30.6667	13.3333
	57.8947	15.7895	21.0526	5.2632	29.2683	9.7561	34.1463	26.8293
	43.4783	17.3913	30.4348	8.6957	26.6667	15	30	26.6667
	54.9296	15.493	25.3521	4.2254	52.7778	23.6111	20.8333	2.7778
					65	10	21.6667	3.3333
					67.6471	14.7059	14.7059	2.9412

## Sheet: Fig. 3f
relative PGE2 levels
	vehicle	DGAT1i	ATGLi
n=1	1	0.559047
n=2	1	0.697373	0.0769956
n=3	1	0.7694	0.0639683
n=4	1	0.378514	0.0148139

## Sheet: Fig. 3g
TG 20:4 levels relative to naive
	LPS/IFNg
	vehicle	DGAT1i	ATGLi		line naïve
n=1	15638	9277	31194		8577.67
n=2	14615	11305	36025
n=3	20297	11269	33539

## Sheet: Fig. 3i
number of LD-organelle units n=3
	young				aged
	ER-LD	M-ER-LD	P-ER-LD	M-ER-P-LD	ER-LD	M-ER-LD	P-ER-LD	M-ER-P-LD
n=1	0	0	0	0	3	6	1	2
	2	0	4	2	2	1	0	2
	1	0	0	1	2	0	0	0
	4	2	0	0	5	0	1	0
	5	0	3	0	10	2	2	2
	3	1	0	0	4	1	4	3
	1	1	0	1	2	1	0	1
	3	1	0	2	6	2	2	0
	0	0	1	0	7	1	1	0
	1	0	1	1	2	4	0	0
	6	0	3	0	0	1	0	2
	4	0	2	1	4	1	8	3
	3	0	2	1	2	4	1	3
	3	0	4	5	9	0	0	0
	3	0	1	1	2	3	0	0
	7	1	1	1	6	1	0	2
n=2	4	3	0	1	3	5	0	4
	3	0	0	0	5	1	0	1
	5	3	0	0	7	3	3	4
	3	2	0	0	11	4	3	1
	6	0	1	0	4	1	4	4
	3	0	1	2	3	2	1	3
	5	1	1	1	3	1	3	2
	3	1	0	0	3	0	6	3
	5	0	0	0	0	2	1	4
	3	1	1	1	7	1	4	0
	2	0	0	1	1	2	2	4
	3	3	2	1	0	0	2	1
	6	2	0	1	9	7	3	3
	4	0	1	1	2	2	0	2
	2	0	3	0	1	3	0	1
n=3	11	4	1	1	7	11	3	7
	1	0	5	1	1	2	0	2
	15	1	7	1	4	1	0	1
	5	1	4	3	5	2	1	2
	10	1	4	1	10	3	5	2
	4	0	2	1	5	3	0	3
	11	2	2	0	8	0	9	5
	11	1	0	2	1	1	1	2
	6	1	3	0	1	0	1	0
	2	0	3	0	19	6	10	7
	2	0	2	1	2	4	0	5
	3	4	7	4	12	2	4	2
	8	2	6	4	13	6	9	7
	10	3	4	1	5	3	6	1
	4	4	1	5	2	1	0	0
	7	0	7	1
