# Supplementary material for: Functional multi-organelle units control inflammatory lipid metabolism of macrophages
Source: Nat Cell Biol. 2024 Jul 5;26(8):1261–73. doi: 10.1038/s41556-024-01457-0 (PMC11321999; doi:10.1038/s41556-024-01457-0)
Supplement: Supplementary file 8 — Statistical source data. [file 41556_2024_1457_MOESM8_ESM.xlsx]

## Sheet: Fig. 4a
RNA Seq data log2 fold change relative to 0h
	2h	6h	24h
Mfn2	-0.320277	-0.0136881	0.115801
Vps13d	-0.443957	0.305	0.798744
Miga2	-0.983015	-0.583805	-0.0250864
Dgat2	1.73288	1.81889	2.29033
Vps13a	-0.383318	-0.322176	0.25492
Spast	-0.925737	-0.308211	-0.351863

## Sheet: Fig. 4c
number of LD-organelle units n=3
	BFP				Miga2
	ER-LD	M-ER-LD	P-ER-LD	M-ER-P-LD	ER-LD	M-ER-LD	P-ER-LD	M-ER-P-LD
n=1	18	21	15	11	106	45	33	18
	34	28	26	19	98	70	19	19
	45	21	49	15	50	30	27	30
	35	6	10	4	56	27	29	20
	63	21	31	15	132	33	39	14
	13	9	10	5	59	37	19	17
	23	42	14	43	128	23	50	13
	9	11	13	14	154	53	112	22
	33	13	30	3	230	57	59	9
	40	30	18	19	45	24	15	20
	98	38	31	18	105	28	22	8
	27	7	2	1	30	13	23	16
	63	23	27	18	79	33	20	9
	27	13	3	2	51	11	20	7
					85	34	45	25
					179	71	81	33
					83	21	28	15
					87	20	33	14
n=2	99	29	29	3	95	18	23	4
	75	16	20	9	141	71	45	35
	132	46	70	39	72	32	46	44
	50	25	12	12	86	19	28	16
	46	11	8	2	55	47	16	18
	26	13	7	7	64	15	32	5
	39	8	20	9	142	64	80	45
	88	30	75	35	30	17	24	9
	33	33	36	20	51	30	21	19
	83	16	21	6	26	14	18	17
	34	15	14	6	151	58	47	33
	83	8	6	0	129	45	43	7
	87	23	40	24	100	28	49	12
	40	21	13	6	97	27	26	3
	56	24	22	10	162	61	71	40
	114	14	33	12	33	35	11	31
					45	30	18	25
n=3	138	19	37	3	99	32	24	9
	68	19	26	16	45	25	54	44
	104	34	29	7	52	11	21	15
	52	25	30	21	112	18	61	19
	42	25	53	72	71	26	31	8
	29	14	8	18	54	19	14	6
	48	15	60	20	184	36	40	21
	58	26	70	47	92	20	32	8
	94	32	33	22	111	77	47	31
	55	14	18	7	41	17	16	8
	72	18	11	6	22	18	4	16
	27	3	31	11	83	9	21	4
	36	12	6	5	73	23	41	7
	109	15	11	3	86	32	19	6
	23	17	9	4	69	13	42	15
	19	8	7	4

## Sheet: Fig. 4d
%FC 13C-palmitate in TG
	BFP	Miga2 OE
n=1	24.0842	26.032
n=2	24.4561	28.3429
n=3	21.3456	26.5553

## Sheet: Fig. 4e
TG levels (A:U.)
	BFP	Miga2 OE
n=1	468703	687768
n=2	369748	617710
n=3	453458	771108

## Sheet: Fig. 4f
TG 20:4 levels (A.U.)
	BFP	BFP+ATGLi	Miga2OE	Miga2OE ATGLi
n=1	115166	213180	142988	227106
n=2	137042	195968	165228	219402
n=3	88958	162136	162324	265566
n=4	92688		177502
n=5	74336		171600
n=6	91644		201146
Full data set for biolog replicates 4-6
	BFP_1	BFP_2	BFP_3	MIGA2_1	MIGA2_2	MIGA2_3
TG 14:0_16:0_20:3	3644	2730	3606	4806	3966	4644
TG 14:0_18:1_20:4	4092	3374	4244	6790	7734	7804
TG 16:0_16:0_18:0	6062	5422	5824	6764	6220	8634
TG 16:0_16:0_18:1	not measured	4334	5044	6992	6226	8568
TG 16:0_16:0_18:1	2076	2300	2758	3122	2798	3260
TG 16:0_16:0_22:6	10548	7846	9562	12100	10452	14254
TG 16:0_16:1_18:1	4322	3850	4882	5212	4178	5730
TG 16:0_16:1_20:3	7364	6446	7578	12698	11362	14168
TG 16:0_18:1_18:1	8044	6916	7966	9372	7786	11504
TG 16:0_18:1_18:2	11910	9190	11982	15128	12306	15362
TG 16:0_18:1_20:3	19356	14240	18532	22382	20834	28828
TG 16:0_18:1_20:4	28750	25460	30930	47682	50982	56396
TG 16:0_18:1_22:4	29204	25002	30788	42864	35670	47034
TG 16:0_18:1_22:5	45454	37072	46996	63194	59420	70644
TG 16:0_18:1_22:6	25902	22274	26166	33986	33308	37456
TG 16:0_20:4_20:4	2668	2062	2580	7086	7628	9544
TG 16:0_20:4_22:5	7364	5620	6856	16368	17178	20006
TG 16:0_20:4_22:6	1780	1262	1698	4028	4626	5288
TG 16:1_18:1_20:4	8782	8344	9092	14546	14862	18926
TG 16:1_18:1_22:5	12108	10100	12858	23646	21384	26830
TG 17:0_17:0_20:1	6078	5480	7104	9300	7366	11832
TG 18:0_18:0_22:4	3706	3030	3436	4308	3556	4444
TG 18:0_18:1_22:4	5330	5074	6370	8824	7772	9312
TG 18:0_18:1_22:4	11380	10156	13242	14902	11936	18770
TG 18:0_18:1_22:5	28048	24792	29082	36780	32736	39782
TG 18:0_18:1_22:6	17670	14214	17358	22936	19342	26148
TG 18:0_20:4_22:5	17224	13554	18102	35780	30682	36726
TG 18:0_20:4_22:6	8886	7326	8356	16608	16292	21824
TG 18:0_22:4_22:5	9668	6244	8882	12266	11800	15512
TG 18:0_22:5_22:6	9444	6908	7958	12708	12232	13522
TG 18:1_18:1_22:5	25580	19716	24810	34180	30202	39674
TG 18:1_18:1_22:6	22712	18380	22404	36102	33958	44348
TG 18:1_20:3_22:4	4066	3836	4536	6672	6280	7536
TG 18:1_20:4_22:5	8134	5822	6620	20922	15760	18406
TG 18:1_20:4_22:5	8464	6358	8050	13292	12792	14806
TG 18:1_20:4_22:6	3592	2174	2606	5160	4726	6552
TG 18:1_22:4_22:5	10840	8456	10102	16602	13518	16538
TG 18:1_22:5_22:6	1572	1248	1188	2644	2034	4000
TG 18:1_22:5_22:6	2240	1812	1708	2944	2606	2702
TG 20:4_22:4_22:4	1734	1324	1602	3786	3200	3794

## Sheet: Fig. 4g
PGE2 levels relative to BFP
	BFP	Miga2 OE
n=1	1	3.92521
n=2	1	2.30356
n=3	1	3.53103
n=4	1	4.12702

## Sheet: Fig. 4i
PGE2 levels Miga mutant relative to full length
	full length	deltaFFAT
n=1	1	0.492379
n=2	1	0.408331
n=3	1	0.256444

## Sheet: Fig. 4j
% FC 13C palmitate in TG
	BFP	Miga2OE	MIGA2 deltaFFAT	MIGA2 delta transfer
	24.5132	29.4	24.7552	23.8323
	24.0473	26.7711	25.0263	24.3906
	22.7444	27.4111	25.9137	23.3332
	21.7754	26.757	25.4425	23.4042
	23.8034	26.0334
	24.1806	26.1243
		25.8105

## Sheet: Fig. 4k
PGE2 levels (A.U.)
	BFP	MIGA2	deltaTransfer
n=1	1774.27	2362.27	1687.02
n=2	1149.79	2660.29	2052.95
n=3	1571.78	3213.94	1641.42
n=4	1134.99	2535.93	1704.34
