# Supplementary material for: Functional multi-organelle units control inflammatory lipid metabolism of macrophages
Source: Nat Cell Biol. 2024 Jul 5;26(8):1261–73. doi: 10.1038/s41556-024-01457-0 (PMC11321999; doi:10.1038/s41556-024-01457-0)
Supplement: Supplementary file 9 — Statistical source data. [file 41556_2024_1457_MOESM9_ESM.xlsx]

## Sheet: Fig. 5c
LD-orgnelle units Drp1 KO vs WT
	Drp1KO_ER-LD	Drp1KO_M-ER-LD	Drp1KO_P-ER-LD	Drp1KO_M-ER-P-LD	WT_ER-LD	WT_M-ER_LD	WT_P-ER-LD	WT_M-ER-P-LD
n=1	10	2	19	7	19	11	37	33
	22	15	38	29	2	1	6	2
	8	7	26	17	6	3	3	4
	50	26	25	14	2	1	1	0
	17	4	85	44	5	6	12	8
	23	6	48	10	19	4	11	3
	29	13	77	19	39	7	42	12
	32	15	26	31	8	11	13	9
	7	2	8	9	9	3	13	5
	16	8	9	10	14	9	31	26
	11	4	49	8	2	0	1	6
	7	2	17	7
	7	5	48	46
	43	19	49	13
n=2	58	50	57	141	8	2	22	11
	45	13	25	21	18	4	16	11
	36	13	17	12	2	1	10	19
	10	3	20	6	16	9	28	24
	8	1	26	6	5	6	7	22
	14	2	38	13	19	9	18	9
	67	24	36	26	22	6	16	10
	7	5	21	8	3	3	7	21
	24	6	30	5	3	4	5	14
	5	4	15	16	17	8	28	28
	16	13	24	24	7	6	20	24
	6	6	13	22
	21	9	16	15
	12	10	20	38
	11	13	30	20
	2	9	18	31
	25	4	47	10
n=3	3	8	4	17	30	20	38	21
	13	13	7	18	23	27	23	47
	69	45	69	60	28	15	16	12
	14	2	5	12	8	4	5	8
	6	19	11	25	4	3	8	11
	14	8	12	13	13	13	13	11
	48	52	60	71
	7	12	25	62
	1	0	15	24
	16	6	39	21
	13	16	46	70

## Sheet: Fig. 5d
%FC 13C-palmitate in TG
	WT	Drp1KO
n=1	28.9482	30.6043
n=2	29.201	30.8787
n=3	28.7067	30.6689

## Sheet: Fig. 5e
relative TG levels Drp1 KO to WT				RAW TG level in WT and Drp1KO
	WT	Drp1KO			WT	Drp1KO
n=1	1	1.14		n=1	281982	321514
n=2	1	1.194		n=2	158886	189713
n=3	1	1.141		n=3	350244	399579
n=4	1	1.12943		n=4	799128	902561
n=5	1	0.755103		n=5	823788	622046
n=6	1	0.961011		n=6	614843	590871

## Sheet: Fig. 5f
relative TG 20:4 levels rel. to WT						TG 20:4 raw values for Fig. 5f,g
	WT	Drp1KO	WT +ATGLi	Drp1KO +ATGLi			WT	Drp1KO	WT +ATGLi	Drp1KO +ATGLi
n=1	1	1.00203	1.45242	1.73192		n=1	114039	114270	165633	197506
n=2	1	0.728068	1.22925	1.37084		n=2	123928	90228	152338	169886
n=3	1	1.03625	1.47007	1.87696		n=3	80973	83908.5	119036	151983
n=4	1	1.05529	1.33728	1.57427		n=4	36695	38724	49071.5	57767.8
n=5	1	1.13223	1.40384	1.6721		n=5	36983.5	41874	51919	61840
n=6	1	1.17272	1.32084	1.659		n=6	31446.7	36878	41536	52170

## Sheet: Fig. 5g
TG 20: 4 levels (ratio ATGLi relative to vehicle)				TG 20:4 raw values for Fig. 5f,g
	WT	Drp1 KO			WT	Drp1KO	WT +ATGLi	Drp1KO +ATGLi
n=1	1.45242	1.72841		n=1	114039	114270	165633	197506
n=2	1.22925	1.88285		n=2	123928	90228	152338	169886
n=3	1.47007	1.81129		n=3	80973	83908.5	119036	151983
n=4	1.33728	1.49178		n=4	36695	38724	49071.5	57767.8
n=5	1.40384	1.47681		n=5	36983.5	41874	51919	61840
n=6	1.32084	1.41466		n=6	31446.7	36878	41536	52170

## Sheet: Fig. 5h
relative PGE2 levels Drp1 KO to WT
	Ctrl	Drp1-/-
n=1	1	2.0314
n=2	1	1.74135
n=3	1	1.29745
n=4	1	1.33099
n=5	1	2.43389

## Sheet: Fig. 5j
number of LD-organelle unitd Drp1DN vs BFP
	BFP_ER-LD	BFP_M-ER-LD	BFP_P-ER-LD	BFP_M-ER-P-LD	dnDRP1_ER-LD	dnDRP1_M-ER-LD	dnDRP1_P-ER-LD	dnDRP1_M-ER-P-LD
n=1	5	9	11	20	22	6	11	12
	23	16	19	17	22	12	17	26
	44	29	14	11	31	22	24	15
	9	6	4	10	10	2	28	27
	9	16	5	6	39	25	47	30
	11	17	11	16	17	27	23	21
	39	49	22	36	35	32	43	47
	19	22	16	34	19	12	40	23
	43	21	24	13	9	7	26	17
	10	21	7	12	19	12	16	17
	14	25	11	32	40	42	84	90
	44	20	9	7	17	7	16	26
	31	15	32	23	9	19	27	40
	11	8	17	12	25	15	31	35
	7	9	9	12	37	51	55	94
	4	13	8	31	46	57	25	48
	8	7	6	12
	36	19	10	13
n=2	14	3	27	12	22	28	22	29
	20	25	24	25	35	21	38	41
	21	15	15	14	21	13	39	37
	18	13	31	28	21	31	27	23
	13	14	38	33	5	7	10	41
	7	21	5	16	31	18	30	15
	22	20	23	16	40	19	24	19
	12	10	22	16	7	12	12	20
	21	8	26	42	16	18	28	21
	25	5	10	15	27	22	14	12
	22	14	15	20	10	15	6	33
					47	13	36	18
					46	14	27	21
					44	43	24	32
					34	15	12	6
					37	34	40	40
					36	15	20	38
					41	24	32	26
					41	17	30	30
					44	12	106	58
n=3	38	25	49	15	14	56	19	33
	54	20	33	29	23	10	16	19
	56	12	22	0	28	18	58	18
	33	35	30	33	30	22	20	21
	16	21	11	10	5	2	15	24
	21	7	13	5	13	15	13	27
	9	7	18	12	12	11	13	18
	7	12	8	12	35	12	23	16
	23	10	2	6	26	19	36	21
	20	3	13	4	39	50	26	54
	18	26	25	26	46	29	49	20
	25	7	14	14	1	9	10	37
	34	20	27	19	35	36	42	48
	11	11	16	15	43	20	55	38
	10	2	8	9	20	23	33	21
	33	15	17	5	25	17	57	56
	8	16	13	27	5	11	1	20
	40	37	10	30	41	21	29	19
	29	17	28	38	7	12	13	7

## Sheet: Fig. 5k
fold change TG20:4 ATGLi relative to vehicle					RAW TG20:4 values for biological replicate 1-3
	BFP	Drp1DN			BFP	BFP +ATGLi	Drp1DN	Drp1DN +ATGLi
n=1	1.34	1.49			168452	225562	261032	388104
n=2	1.23	1.6			271934	333132	212606	340252
n=3	1.37	1.55			243306	333554	220490	341382

## Sheet: Fig. 5l
PGE2 levels Drp1DN vs control (pg/ml)
	BFP	DRP1DN
	5985.17	13928.9
	5707.28	10340.1
	4801.49	11669

## Sheet: Fig. 5n
LD-organelle units Drp1 Ko expressing BFP or Drp1CA
	BFP M-LD	BFP P-LD	BFP M-P-LD	Drp1CA M-LD	Drp1CA P-LD	Drp1CA M-P-LD
n=1	9	31	19	9	19	23
	16	19	15	11	16	13
	17	49	81	8	1	11
	10	23	52	4	6	8
	18	7	21	7	12	14
	32	55	31	19	9	33
	20	11	32	11	5	9
	13	8	47	19	5	16
	22	47	27	11	3	36
	7	10	18	3	9	7
	13	16	32	28	10	35
	3	22	21	2	40	26
	7	18	29	14	10	36
	23	41	23
	6	21	30	14	21	31
n=2	21	24	40	5	19	8
	14	20	18	22	11	18
	13	32	76	8	10	16
	13	17	23	6	4	30
	9	16	39	6	8	10
	10	31	52	17	5	27
	22	5	45	31	19	37
	5	16	28	19	5	20
	16	6	45	16	11	23
	13	26	57	38	41	35
	7	15	23	8	18	35
	6	13	16	8	19	26
	25	13	30
	14	15	22
n=2	12	42	37	23	17	21
	5	13	23	7	3	36
	13	12	7	8	14	33
	10	10	23	24	25	36
	18	31	16	7	9	13
	2	20	10	4	10	16
	7	24	18	25	17	26
	12	43	54	22	17	12
	1	25	10	36	16	21
	28	44	41	22	48	45
	15	26	23	26	6	32
	10	23	18	43	7	40
	13	10	31

[truncated: 1 more sheets: Fig. 5o]
