# Supplementary material for: Functional multi-organelle units control inflammatory lipid metabolism of macrophages
Source: Nat Cell Biol. 2024 Jul 5;26(8):1261–73. doi: 10.1038/s41556-024-01457-0 (PMC11321999; doi:10.1038/s41556-024-01457-0)
Supplement: Supplementary file 10 — Statistical source data. [file 41556_2024_1457_MOESM10_ESM.xlsx]

## Sheet: Fig. 6c
number of LD-organelle unite in Pex5 KO vs. WT n=3
	WT ER-LD	WT M-ER-LD	WT P-ER-LD	WT M-ER-P-LD	Pex5-/- ER-LD	Pex5-/- M-ER-LD	Pex5-/- P-ER-LD	Pex5-/- M-ER-P-LD
	15	5	11	4	62	20	1	0
	27	5	1	2	12	29	4	2
	53	18	37	9	19	10	1	1
	7	11	12	22	19	5	3	2
	18	5	7	21	86	8	0	1
	55	33	31	56	16	29	2	2
	13	12	14	14	5	8	2	1
	14	9	11	5	19	7	1	2
	102	63	76	69	20	18	4	5
	57	17	21	11	4	6	0	1
	20	5	4	6	27	5	0	0
	51	3	3	3	25	24	4	7
	7	6	11	3	22	21	6	6
	21	5	4	6	25	12	1	5
						12	6	0
	44	7	21	6	53	9	2	0
	28	10	12	3	15	16	1	1
	26	7	7	2	57	13	2	2
	1	1	3	7	23	25	4	1
	14	6	2	2	17	10	1	2
	52	18	17	8	68	40	7	8
	37	15	13	4	16	9	1	2
	36	17	25	25	13	14	0	1
	20	7	4	10	58	14	7	0
	44	14	16	4	39	40	7	5
	70	25	61	26	35	16	2	1
	13	5	11	10	72	34	13	5
	21	11	11	6	8	5	0	0
	33	8	14	4	88	33	13	1
	33	18	22	20
	31	14	17	8	46	12	2	0
	16	22	8	6	75	45	4	7
	16	12	11	4	100	56	10	5
	18	9	9	11	97	38	8	6
	13	10	14	4	8	5	2	0
	52	29	13	9	23	32	5	4
	25	6	9	2	35	30	6	7
	14	22	12	21	24	97	2	5
	18	13	11	7	8	19	4	0
	12	10	8	9	41	44	9	8
	27	45	14	14	14	7	5	1
	55	21	34	13	16	12	1	0
	61	30	7	5	75	42	9	5
					39	34	16	6
					19	34	3	3

## Sheet: Fig. 6e
LD-organelle units ABCD1 KD vs shCtrl n=3
	shCtrl ER-LD	shCtrl M-ER-LD	shCtrl P-ER-LD	shCtrl M-ER-P-LD	KD ER-LD	KD M-ER-LD	KD P-ER-LD	KD M-ER-P-LD
	11	14	9	26	11	8	15	29
	17	1	50	7	17	18	29	33
	71	30	40	27	17	8	19	13
	34	26	28	44	106	36	29	14
	27	15	25	18	14	9	6	19
	18	7	38	18	19	20	21	32
	82	30	33	25	2	2	7	20
	33	8	40	23	3	3	9	11
	19	14	18	24	19	20	21	32
	27	6	24	2	19	13	23	32
	41	28	41	44	37	13	32	22
	61	11	26	11	54	58	25	35
	17	14	51	26	35	35	18	33
	38	21	40	42	90	18	6	0
	34	27	43	35	10	3	3	0
	21	19	19	13	74	11	15	0
	34	23	14	11	35	5	11	2
	73	41	34	31	25	15	10	8
	16	14	4	7	95	33	20	10
	22	25	21	11	72	20	9	4
	64	60	34	32	26	11	8	3
	63	76	16	16	23	4	8	3
	49	22	39	10	23	17	21	19
	40	31	12	12	38	9	12	3
	63	40	14	12	37	28	5	5
	9	15	10	10	43	14	5	4
	57	84	30	38	93	33	18	11
	23	75	15	36	26	14	25	15
	31	32	15	13	88	34	27	10
	7	10	12	20	31	9	8	2
	47	19	22	20	24	9	8	2
					56	11	16	3
					23	3	3	1

## Sheet: Fig. 6f
PGE2 levels Pex5 KO relative to WT
	WT	Pex5-/-
n=1	1	0.500343
n=2	1	0.804736
n=3	1	0.374778
n=4	1	0.434303
n=5	1	0.45346
n=6	1	0.486813
n=7	1	0.680413

## Sheet: Fig. 6g
PGE2 levels ABCD1 KD relative to control
	shRNA Ctrl	Abcd1 KD
n=1	1	0.858626
n=2	1	0.793076
n=3	1	0.746118
n=4	1	0.731565
n=5	1	0.745263

## Sheet: Fig. 6h
TG 20:4 levels rel to WT						TG 20:4 Raw Value Pex5 KO vs WT
	WT	Pex5-/-	WT +ATGLi	Pex5-/- +ATGLi			WT	Pex5-/-	WT +ATGLi	Pex5-/- +ATGLi
n=1	1	0.881096	2.30326	1.78435		n=1	27652.7	24364.7	63691.3	49342
n=2	1	1.47853	2.62812	1.65059		n=2	20772	30712	54591.3	34286
n=3	1	0.870067	2.22483	1.41888		n=3	14519.3	12632.8	32303	20601.2
n=4	1	1.24623				n=4	16406	20445.6
n=5	1	1.91951				n=5	18046	34639.5

## Sheet: Fig. 6i
TG20:4 levels Abcd1 KD vs Control
	shCtrl	shCtrl + ATGLi	Abcd1 KD	Abcd1 KD + ATGLi
n=1	12760	42077	19840	33488
n=2	17402	36152.7	16926.7	27600
n=3	20094.7	40976	19377.3	36723.3

## Sheet: Fig. 6j
fold change TG20:4 (ATGLi rel to vehicle)						RAW Values TG 20:4 for biological replicate 1 to 3
	WT	Drp1 KO	Drp1/Pex5 KO				WT + veh	WT +ATGLi	Drp1 KO + veh	Drp1 KO +ATGLi	Drp1/Pex5 KO veh	Drp1/Pex5 KO +ATGLi
n=1	1.45242	1.72841	1.2475			n=1	114039	165633	114270	197506	140408	175158
n=2	1.20199	1.88285	1.30997			n=2	123928	148960	90228	169886	107700	141084
n=3	1.47007	1.81129	1.3539			n=3	80973	119036	83908.5	151983	122712	166140

## Sheet: Fig. 6k
PGE2 levels WT and Pex5 KO with Drp1-DN
	WT	WT +Drp1DN	Pex5 KO	Pex5KO+Drp1DN
n=1	1	1.18875	0.434303	0.613208
n=2	1	1.22756	0.45346	0.81865
n=3	1	1.5997	0.486813	0.333894
n=4	1	1.18966	0.680413	0.233308

## Sheet: Fig. 6m
number of LD-organelle units in Drp1-DN cells expressing ctrl or ABCD1 shRNA
	shCtrl M-LD	shCtrl P-LD	shCtrl M-P-LD	ABCD1 KD M-LD	ABCD1 KD P-LD	ABCD1 KD M-P-LD
n=1	12	13	18	25	38	23
	29	37	52	18	5	9
	17	38	25	73	67	27
	47	52	40	57	36	23
	22	28	37	14	31	27
	29	95	41	42	32	52
	11	32	19	32	5	13
	19	21	13	12	18	16
	14	4	9	8	15	25
	8	21	15	25	24	22
	68	61	105	25	47	24
	18	15	49	4	15	22
	40	52	47	22	12	14
	28	30	30	31	30	16
	19	58	36	34	53	52
	17	10	24	42	11	9
	6	17	16	20	36	24
	52	59	57
n=2	18	50	42	13	22	14
	27	62	36	39	38	48
	57	49	67	8	3	9
	106	40	93	24	21	22
	6	22	7	15	11	18
	14	9	26	50	66	88
	6	14	22	5	4	10
	17	20	17	14	24	31
	20	32	24	13	7	20
	13	38	74	10	9	17
	65	93	135	9	7	29
	21	24	66	13	15	19
	18	6	15	8	4	8
	81	41	66	17	20	29
	13	23	16	10	11	7
	16	14	19	14	9	20
	47	62	53	26	9	22
	55	39	75	65	27	45
n=3	31	57	27	23	33	21
	31	113	79	7	19	5
	24	13	14	81	45	34
	33	47	37	10	26	18
	87	63	41	33	7	11
	22	14	16	9	13	12
	21	30	30	31	44	23
	35	39	42	21	19	9
	11	17	10	16	30	17
	16	10	7	55	60	78
	37	44	10	6	20	20
	26	26	23	35	74	45
	18	20	12	21	9	14
	20	66	39	21	30	13
	34	55	56	54	53	37
	47	52	41	14	18	21
	89	70	111	59	50	18
	14	52	18	29	24	14
				20	19	7
n=4	32	37	39	5	19	27
	19	18	5	81	33	36
	25	44	14	16	16	15
	30	30	5	17	9	10
	41	61	25	40	30	31
	76	29	35	43	23	10
	27	61	27	36	38	25
	45	43	41	29	21	16
	11	15	19	6	31	7
	47	68	52	50	28	28
	12	26	22	24	29	13
	9	29	19	37	61	49
	115	69	70	35	50	17
	50	33	41	41	19	22
	55	50	46	66	39	21
	16	39	19	38	47	38
	67	63	38	15	19	13
	24	18	19	16	15	7

## Sheet: Fig. 6n
PGE2 levels Abcd1, Gnpat, Mfp2 KD relative to shControl
	shCtrl	Abcd1 KD	Gnpat KD	Mfp2 KD
n=1	1	0.852835	1.42	0.388655
n=2	1	0.632981	2	1.52984
n=3	1	0.50814	1.24	1.558
n=4	1	0.765811
