# Supplementary material for: Functional multi-organelle units control inflammatory lipid metabolism of macrophages
Source: Nat Cell Biol. 2024 Jul 5;26(8):1261–73. doi: 10.1038/s41556-024-01457-0 (PMC11321999; doi:10.1038/s41556-024-01457-0)
Supplement: Supplementary file 11 — Statistical source data. [file 41556_2024_1457_MOESM11_ESM.xlsx]

## Sheet: ED Fig. 1a
	protein expression (MFI) fold change LPS/IFNg 24 h to naive
	Lamp1	Hsp60	Catalase	GM130
n=1	1.18878	1.11161	1.20173	1.79694
n=2	0.709376	0.843388	1.45287	1.70361
n=3	0.997748	1.09718	1.07781	1.66192

## Sheet: ED Fig. 1b
publicly available fluorophore emission spectra (thermo fisher)
	fluorophore
wavelength (nm)	DL405	Bodipy493/502	moxVenus	DL550	A568	A647
400	11.4968
401	14.7709
402	18.6162
403	23.0396
404	28
405	33.4214
406	39.1971
407	45.2254
408	51.3861
409	57.3474
410	63.3833
411	69.2013
412	74.6467
413	79.6616
414	84.128
415	88.0104
416	91.3043
417	94.0021
418	96.1103
419	97.7185
420	98.8401
421	99.5376
422	99.9129
423	100
424	99.8858
425	99.5907
426	99.2095
427	98.7529
428	98.2611
429	97.7409
430	97.2412
431	96.6982
432	96.105
433	95.4789
434	94.7761
435	93.9872
436	93.0762
437	92.0302
438	90.8428
439	89.5057
440	88.0005
441	86.3356
442	84.5495
443	82.5964
444	80.509
445	78.302
446	76.0228
447	73.6624
448	71.2482
449	68.8121
450	66.3781
451	64.0451
452	61.6424
453	59.2827
454	56.9681
455	54.7269
456	52.546
457	50.4265
458	48.3932
459	46.4217
460	44.5164
461	42.6822
462	40.9162
463	39.2176
464	37.5966
465	36.0208
466	34.5067
467	33.0531
468	31.6468
469	30.2875
470	28.9754
471	27.7094
472	26.5267
473	25.336	0
474	24.1927	0
475	23.0984	0.16701
476	22.0413	0.19931
477	21.0088	0.24341
478	20.0203	0.3037
479	19.0746	0.38095
480	18.1687	0.47374
481	17.2846	0.58442
482	16.4392	0.71345
483	15.6277	0.86401
484	14.8595	1.0349
485	14.1182	1.2268
486	13.4091	1.443
487	12.7377	1.6994
488	12.1014	2.0086
489	11.4928	2.3861
490	10.911	2.8411
491	10.3613	3.4067
492	9.83933	4.129
493	9.35906	5.0737
494	8.88691	6.305
495	8.43374	7.8993
496	8.0082	9.9397
497	7.60431	12.52
498	7.21679	15.707	0
499	6.85004	19.589	0
500	6.50091	24.268	3.386
501	6.16884	29.907	3.421
502	5.85296	36.611	3.558
503	5.54819	44.403	3.812
504	5.25973	53.131	4.258
505	4.98886	62.472	4.903
506	4.73034	71.926	5.837
507	4.48585	80.85	7.114
508	4.25037	88.604	8.644
509	4.03169	94.576	10.579
510	3.82506	98.41	12.886
511	3.62378	100	15.744
512	3.43365	99.59	19.016
513	3.25249	97.523	22.975
514	3.08829	94.149	27.558
515	2.92872	89.773	32.558
516	2.77488	84.683	38.164
517	2.62842	79.237	44.291
518	2.49096	73.741	50.868
519	2.36251	68.502	57.697
520	2.23846	63.715	64.489
521	2.12049	59.513	70.682
522	2.00769	55.911	76.338
523	1.90109	52.848	81.343
524	1.80139	50.22	86.473
525	1.70615	47.919	90.905
526	1.61786	45.848	94.649
527	1.53328	43.934	97.534
528	1.45423	42.149	99.069
529	1.37837	40.48	99.774
530	1.30655	38.957	100
531	1.23917	37.564	99.166
532	1.17415	36.325	97.925
533	1.113	35.227	96.574
534	1.05505	34.283	95.158
535	1.00278	33.481	93.119
536	0.951437	32.791	90.406
537	0.903548	32.193	87.259
538	0.858634	31.622	84.448
539	0.815033	31.048	81.434
540	0.772142	30.407	78.027
541	0.733546	29.705	75.003
542	0.696537	28.92	72.14
543	0.661479	28.078	69.435	0
544	0.627586	27.162	66.705	0
545	0.595911	26.208	63.513	6.885
546	0.566319	25.206	60.652	9.017
547	0.53652	24.21	58.39	10.599
548	0.50876	23.217	56.071	12.984
549	0.480835	22.269	54.193	15.473
550	0.45489	21.342	52.612	18.335
551	0.430797	20.447	50.91	22.62
552	0.40755	19.563	49.024	26.741
553	0.385414	18.697	47.523	31.719	0
554	0.364926	17.843	45.979	36.585	0
555	0.344722	17.014	44.695	42.658	3.53816
556	0.326996	16.208	43.877	48.736	2.72228
557	0.310294	15.416	42.842	54.99	2.00584
558	0.293272	14.641	42.213	61.697	1.9966
559	0.277778	13.892	41.394	67.394	2.11036
560	0.263756	13.197	40.455	73.183	2.47193
561	0.250741	12.549	39.885	79.653	2.88567
562	0.23792	11.956	38.927	84.91	3.22442
563	0.226159	11.4	38.17	89.539	3.71369
564	0.214735	10.881	37.584	92.905	4.33412
565	0.204813	10.385	36.972	96.108	4.99766
566	0.193811	9.9062	36.286	98.208	5.64055
567	0.182724	9.4379	35.594	99.328	6.54448
568	0.172333	8.9826	34.764	99.602	7.55872
569	0.16279	8.5467	34.017	100	8.51427
570	0.153538	8.1384	33.118	97.981	9.82849
571	0.144952	7.7567	32.243	96.255	10.9005
572	0.13742	7.4059	31.331	94.011	12.3167
573	0.131518	7.0785	30.37	90.867	14.1287
574	0.125045	6.7798	29.59	87.702	15.7328
575	0.118579	6.492	28.708	83.813	18.6273
576	0.114169	6.2198	28.126	80.21	20.8234
577	0.108749	5.9502	27.216	76.945	23.7241
578	0.103656	5.6966	26.362	73.733	27.0458
579	0.0980081	5.454	25.516	69.971	30.0162
580	0.0926212	5.2297	24.666	66.134	33.5205
581	0.0874389	5.0136	23.812	63.227	37.0936
582	0.0835406	4.8008	22.976	60.526	40.701
583	0.0793816	4.5877	22.115	57.179	44.3734
584	0.0761732	4.3848	21.126	53.459	48.5204
585	0.0713936	4.201	20.409	51.301	53.2322
586	0.0674755	4.0401	19.598	48.384	56.5572
587	0.0645609	3.8884	18.943	45.845	60.6129
588	0.0619598	3.7408	18.263	44.047	65.0491
589	0.0587184	3.5915	17.633	41.522	68.5869
590	0.0555331	3.4483	16.924	39.709	72.4485
591	0.0523445	3.3081	16.25	38.299	76.8002
592	0.0500801	3.1691	15.615	36.865	79.7983
593	0.04705	3.0292	15.028	35.862	83.226
594	0.0450068	2.8916	14.558	34.244	87.1976
595	0.0416498	2.7644	13.915	33.181	89.7004
596	0.0401116	2.6476	13.538	31.882	92.3965
597	0.0387484	2.547	13.108	31.632	93.9716
598	0.0371838	2.4549	12.583	30.388	95.7527
599	0.0350779	2.372	12.142	30.347	96.7759
600	0.0343022	2.2891	11.703	29.683	98.2916
601	0	2.2118	11.296	29.19	99.0774
602	0	2.1355	10.876	29.436	99.3403
603		2.0583	10.524	29.326	100
604		1.9739	10.138	28.342	99.387
605		1.8876	9.817	28.799	98.5543
606		1.8008	9.548	28.409	97.171
607		1.7141	9.315	28.647	95.9115
608		1.6259	8.973	27.814	94.2386
609		1.5461	8.65	27.832	93.4928
610		1.4814	8.334	27.922	91.2937
611		1.4257	8.024	27.313	88.6629
612		1.3699	7.716	26.837	87.0744
613		1.3045	7.526	26.546	84.4407
614		1.2394	7.301	26.143	82.1335
615		1.1761	6.974	25.864	80.02
616		1.122	6.817	24.743	77.3218
617		1.0687	6.63	24.23	75.3412
618		1.0185	6.546	23.623	72.4892
619		0.96807	6.352	22.799	70.0012
620		0.9267	6.113	21.943	67.8355
621		0.89209	6.021	21.293	65.0943
622		0.86243	5.788	20.479	62.3564
623		0.82614	5.58	19.689	60.169
624		0.78163	5.336	18.726	58.1072
625		0.73593	5.28	18.199	56.1764
626		0.69804	5.199	17.259	54.802
627		0.67196	5.141	16.705	52.5951
628		0.64834	4.946	15.679	50.8842	0
629		0.62199	4.94	15.21	48.7515	0
630		0.58889	4.841	14.247	47.5476	2.14572
631		0.55826	4.785	13.604	45.5559	2.34909
632		0.53393	4.646	13.022	44.0787	2.72222
633		0.51593	4.476	12.479	43.249	3.14248
634		0.49634	4.353	11.952	41.452	3.68682
635		0.46845	4.289	11.08	40.3199	4.26456
636		0.43773	4.1	10.673	38.9104	4.97771
637		0.40535	4.037	10.369	37.8325	5.80904
638		0.37961	3.978	9.468	37.0254	6.73293
639		0.35639	3.879	9.097	35.6345	7.80605
640		0.33714	3.674	8.657	34.609	8.93976
641		0.31624	3.535	8.27	33.3002	10.3314
642		0.29226	3.443	8.019	32.8515	12.0264
643		0.26506	3.298	7.508	32.3329	13.722
644		0.23445	3.23	7.33	31.5558	15.7283
645		0.1987	3.135	6.846	30.7839	17.8644
646		0.15943	3.028	6.474	30.293	20.0737
647		0.11811	3.002	6.459	29.2384	22.7432
648		0.079323	2.94	6.057	29.3569	25.5143
649		0.041689	2.842	5.751	28.2885	28.4168
650		0	2.835	5.493	27.5108	31.6478
651		0	2.789	0	27.4624	34.9376
652			2.733	0	26.7456	39.004
653			2.627		26.1585	42.9156
654			2.57		25.1463	46.425
655			2.554		24.4749	51.3259
656			2.559		24.6668	55.2456
657			2.524		23.6694	59.7918
658			2.483		23.9735	64.414
659			2.354		23.2297	68.1336
660			2.33		23.1073	72.5868
661			2.333		22.4024	76.5997
662			2.28		22.566	80.5509
663			2.257		22.1985	84.7696
664			2.286		21.3726	88.5587
665			2.175		21.1629	90.7486
666			2.206		20.5241	93.2027
667			2.149		20.201	95.0711
668			2.099		19.835	97.3773
669			2.03		19.2612	98.4089
670			1.976		18.9074	99.7268
671			2.008		18.1344	100
672			1.962		18.0705	99.2771
673			1.956		17.8787	98.2691
674			1.949		17.5787	96.8828
675			1.968		16.5436	95.2185
676			1.913		16.3003	93.9016
677			1.881		15.4473	90.5671
678			1.868		14.9011	88.4382
679			1.787		14.5767	86.1541
680			1.805		14.4686	83.392
681			1.761		14.057	80.4171
682			1.733		13.6911	77.0882
683			1.73		12.9848	74.7469
684			1.677		12.1765	70.9233
685			1.63		11.7208	68.3033
686			1.67		11.5197	65.6691
687			1.692		11.2327	61.9857
688			1.719		10.7942	59.299
689			1.715		10.2642	57.1712
690			1.614		10.3096	53.7209
691			1.555		9.67524	50.9502
692			1.644		9.40732	48.8672
693			1.576		8.86932	46.5168
694			1.514		8.99449	44.5076
695			1.55		8.52713	42.6746
696			1.557		8.67132	40.6382
697			1.503		7.93677	38.9944
698			1.457		7.97681	37.3116
699			1.419		8.023	35.6396
700			1.445		7.68443	34.055
