# Supplementary material for: Functional multi-organelle units control inflammatory lipid metabolism of macrophages
Source: Nat Cell Biol. 2024 Jul 5;26(8):1261–73. doi: 10.1038/s41556-024-01457-0 (PMC11321999; doi:10.1038/s41556-024-01457-0)
Supplement: Supplementary file 12 — Statistical source data. [file 41556_2024_1457_MOESM12_ESM.xlsx]

## Sheet: ED Fig. 2a
Organelle Mass
	Golgi					ER					Lysosome					Mitochondria					Peroxisomes					LD
time post LPS/IFNg (h)	0	1	6	16	24	0	1	6	16	24	0	1	6	16	24	0	1	6	16	24	0	1	6	16	24	0	1	6	16	24
n=1	23.4633	18.4355	21.293			1032.72	1189.8	1690.11			413.61	515.162	548.337			153.748	179.224	285.771			23.8833	33.0689	59.7354
	8.95013	21.56	40.4217			645.934	1389.88	2367.81			431.681	613.254	483.434			94.9471	200.836	354.971			26.992	72.0444	59.3172
	14.3175	13.3856	14.8645			569.432	937.741	1568.71			274.789	407.286	312.946			107.352	116.643	172.693			21.1216	28.1619	34.9692
	10.1147	7.48767	11.5076			838.687	1002.64	1433.57			376.147	340.077	406.639			102.874	92.3363	164.589			21.168	26.1507	33.5256
	9.45561	22.4194	24.3844			697.39	1114.53	759.772			219.811	469.093	330.293			79.603	128.792	97.5769			10.8412	50.8412	23.6885
	12.2454		9.58676			600.025		1140.12			119.676		489.932			158.103		137.77			28.9223		26.2355
	11.7822		18.3742			473.116		1119.66			210.031		442.123			96.7513		179.741			20.2692		25.0469
	18.3081		9.76639			1189.01		732.439			629.795					223.652		129.524			45.586		28.7246
	13.7511					920.726					437.13					139.435					23.9368
n=2					38.1124					1045.12					168.436					176.569					16.47					22.8916
					16.9013					1010.62					157.027					90.4789					7.76349					3.82725
					17.1716					684.838					74.5913					73.781					10.6544					9.41332
					7.15769					558.449					58.3507					69.8325					4.25982					4.41436
					23.866					1309.75					105.319					78.924					13.6957					23.5072
					44.2671					871.09					128.062					85.5792					20.8729					18.5772
					22.3744					939.98					90.9876					99.3494					10.2533					4.80091
					20.5797					1002.26					30.1887					93.481					10.1693					13.2001
n=3	5.7133	14.7978	9.52837	10.1564	24.8568	234.333	640.367	520.6	790.691	940.16	21.7413	45.2868	64.5324	115.064	109.201	27.5222	54.482	45.7873	156.316	101.058	6.9191	17.8683	13.3841	35.6464	12.1137	0.024285	0.160766	0.224098	2.83478	11.0475
	18.9636	6.9793	10.843	18.5911	16.7566	558.341	388.301	524.261	550.987	1084.56	125.605	49.4173	69.6538	72.4143	82.5406	74.8526	32.8727	63.5121	59.9873	79.3277	16.9816	6.46657	11.2945	12.9835	15.7536	0.139471	0.036191	0.079221	5.85318	20.649
	21.3809	5.56263	10.3989	13.126	10.2645	605.917	331.425	509.705	407.045	542.406	79.3096	47.1474	80.0192	62.0832	62.4852	97.1502	43.271	84.119	64.4763	121.135	37.1422	11.6264	5.75665	14.6539	21.0527	0	0.16525	0.244436	3.65879	4.7564
	13.7607	13.3673	7.37802	10.4101	13.1782	532.08	558.26	485.358	433.122	635.769	67.1222	61.9672	34.1143	53.8967	89.4471	48.1182	66.3769	52.3657	63.5574	104.715	11.8	21.897	10.2001	12.9685	21.2	0	0.048568	0	0.295284	7.22498
	22.5401	11.7745	9.784	14.5931	11.2164	357.398	511.829	711.837	987.237	768.061	89.1804	31.3115	41.9118	102.271	30.674	71.1225	56.2483	77.2985	144.59	124.677	15.7532	18.0523	16.106	29.1473	18.376	0	0	0	2.13645	11.2639
	11.936	12.139	10.4744	25.9682	8.4238	507.946	365.994	566.75	489.56	805.483	48.4117	40.3815	65.376	50.8459	68.9419	73.8271	41.4045	55.9798	86.0943	44.5277	20.8644	15.4956	15.7855	11.9466	10.9283	0	0	0	1.49763	5.9498
	13.3075	9.21775	8.96204	14.1306	19.5473	708.538	396.814	571.24	1020.26	710.586	119.02	52.5022	53.9257	138.529	36.3548	137.499	50.0557	60.5312	141.384	64.8076	31.0643	10.1453	15.7477	45.0517	10.8458	0	0	0	1.11036	4.97592
	17.0009	10.2306	11.8906	33.3306	10.964	650.665	523.296	659.284	851.608	512.491	44.2184	36.6263	109.388	57.2832	85.3822	105.088	58.3239	87.5884	91.2034	35.8011	26.0395	18.4904	16.2983	41.3552	10.4583	0	0	0	0.951362	3.29891
	8.76631	11.2229	8.98	13.5583	15.2124	527.648	591.959	675.258	343.824	773.705	39.496	33.6662	52.8866	67.278	77.9441	78.8797	40.9901	72.2552	66.7805	99.2495	18.6819	8.73598	29.3706	15.6891	10.4276	0	0	0	3.23571	9.51431
	12.9966	10.9835	6.59061	9.58874	10.7726	650.359	730.649	559.677	396.915	585.136	76.7883	56.1627	95.108	86.8436	82.4121	64.1627	73.9377	66.0825	61.294	95.4289	19.2485	15.3193	18.3105	8.6806	9.41789	0	0	0	1.48753	9.32216
	15.7431	13.2019	22.7321	11.3254	10.4025	620.757	590.233	398.156	448.115	560.144	133.511	81.0943	44.5322	29.9891	45.5982	91.5941	84.4305	80.3863	43.1557	54.693	25.2028	15.7443	9.0159	10.9032	11.4856	0	0	0	0.752704	6.57973
	12.0056	9.32568	6.77318	18.5697	16.4882	560.771	531.346	597.168	499.985	732.1	56.0802	53.4316	124.8	52.0695	46.3649	41.6349	36.5178	100.708	79.238	103.918	15.4817	9.87582	26.2104	15.1956	17.3496	0	0	0	1.48582	14.5007
	5.09366		12.2983	13.6423	15.6795	299.716		419.429	423.792	527.789	50.5572		141.732	36.9873	126.296	63.3817		68.9197	72.4774	86.7993	7.55186		13.6085	9.29415	16.9077	0		0	0.549458	17.1306
	10.6687		7.57721	10.7822	13.3339	279.276		502.503	435.716	762.086	66.7425		44.3256	78.0177	54.2962	42.4515		52.4914	96.6114	82.7462	10.5145		10.9087	22.1518	16.7403	0		0	1.68971	6.61478
	35.8764		7.34985	10.8002	9.71021	642.758		405.265	407.528	769.656	136.84		74.9372	59.8107	92.7238	193.603		39.4601	67.7213	50.5239	46.4784		10.1037	11.7807	10.1342	0		0	0.637048	11.4189
	17.782		9.71071	16.6144	16.5663	471.63		324.606		897.35	155.252		47.5955		98.0236	96.445		66.4553		73.7784	27.8311		12.3857		16.4294	0		0	4.7751	1.40887
	9.45491		11.6134		11.7858	733.526		586.091		751.235	97.486		123.968		90.1683	83.5329		68.9823		88.2847	20.0898		11.942		16.4977	0		0		9.54583
	25.9356					464.133					117.575					133.541					30.4726					0
						1093.28					103.165					113.042					40.1838					0
n=4	7.40112	31.2391	5.14677	14.5273	22.8542	546.073	945.449	468.712	432.084	976.56	72.713	43.9662	46.3344	51.6346	81.8545	56.1537	124.765	39.8391	52.8409	110.886	7.87273	16.9904	4.58129	11.9617	18.8017	0.021694	0.186831	1.24073	5.83915	22.8061
	10.1664	11.8299	7.67584	10.0464	9.56342	522.245	275.643	912.419	310.057	558.421	85.4069	66.2511	122.567	73.9626	75.5665	75.7044	30.5188	113.539	84.6821	38.0047	19.6365	7.29534	14.1687	18.3505	12.1907	0.058664	0.010171	0.107279	7.36828	16.8251
	6.88625	8.56278	10.1695	7.31599	12.1618	627.328	465.669	728.399	615.59	667.952	114.425	64.8889	63.9931	56.2863	66.861	92.0549	63.613	127.159	46.0886	62.8891	12.193	16.8211	32.8649	10.8993	16.5695	0.0138	0.39983	0.057994	0.466776	10.132
	11.0816	4.86994	12.6301	11.9234	11.7638	664.108	750.853	547.992	586.097	897.188	54.4962	72.9984	42.3522	31.0446	65.9456	84.6084	94.3978	56.798	82.8443	79.6095	23.7737	14.517	13.0245	13.3798	13.7158	0.232784	0.061778	0.026454	2.83125	5.30824
	8.84641	14.3587	9.44559	10.901	11.9356	544.678	787.457	276.704	807.959	662.633	56.5628	55.2046	46.62	134.177	65.5067	82.0847	92.5883	40.5727	101.169	80.3502	17.2052	30.2141	8.36863	17.1965	13.1235	0.112744	0.015348	0.063477	3.28159	7.91353
	10.8236	15.3809	4.99763	13.2524	7.63155	753.151	367.284	524.438	566.597	835.613	73.662	33.0297	62.8267	83.6671	79.1855	112.803	32.3093	67.9632	65.3581	51.5908	19.4747	11.1246	11.0759	13.0166	11.2108	0.112015	0.004816	0.02197	3.63141	3.76524
	11.5909	19.7484	3.65291	11.5059	25.6961	990.813	611.592	372.582	751.459	1278.67	117.257	49.2786	64.75	113.005	173.096	79.4234	52.2072	71.7129	97.5945	140.182	18.1459	10.4811	7.94113	9.05897	37.9502	0.020231	0.047083	0.06358	1.79478	9.67112
	13.6701	4.78681	5.99221	15.4932	14.8524	777.684	722.809	320.015	595.827	1026.09	82.6305	32.0262	50.6891	96.372	107.845	66.3869	85.0735	40.1035	86.0628	83.0577	17.3406	14.7151	6.97546	9.4487	30.5071	0.035849	0.014498	0.423334	2.13467	15.9623
	15.1376	8.7767	5.05894	13.9356	10.9688	905.439	259.055	565.935	518.617	581.162	99.3579	42.4388	21.2787	42.372	84.6774	96.5541	37.9273	39.9303	60.4472	57.3519	41.5851	8.87846	8.38073	15.6484	7.1312	0.090955	0.001977	0.060302	0.879988	2.23516
	11.6471	16.5372	5.7309	8.7665	22.5052	660.143	519.95	435.637	562.863	745.861	50.5021	32.7045	58.4288	68.1133	105.163	97.4064	47.2221	40.7263	47.0433	118.668	20.0231	11.1834	8.63242	8.56934	16.7385	0.005454	0.039327	0.034305	0.474533	15.5428
	13.0051	7.54514	20.1708	12.4747	27.6824	575.872	580.951	874.518	699.808	1264.68	139.449	33.1903	59.803	62.9986	74.6242	79.6981	67.952	90.361	78.8037	144.153	15.6672	14.247	23.8648	14.3337	22.6	0	0	0.058148	2.47372	30.2517
	8.08718	5.53921	16.4946	7.26713	5.43171	610.423	879.535	709.073	446.915	550.827	97.1529	73.9809	47.2801	58.2125	71.5795	76.2646	91.1581	72.3103	49.2899	79.4595	16.9365	29.3958	13.4713	8.52769	13.6208	0	0	0.10753	1.29945	4.26232
	11.6697	6.02499	7.06036	10.0291	13.3994	571.753	495.421	458.144	481.522	472.46	53.7991	43.0652	27.1598	37.3275	60.557	75.5319	30.0792	60.8701	67.0751	59.6443	11.1903	8.47148	10.9931	9.31499	13.46	0	0	0.010333	8.87225	19.3174
	5.69066	10.6399	10.5243	8.12142	11.96	597.55	343.709	699.171	409.004	397.823	154.796	32.5128	44.7481	71.1293	60.8112	40.0423	57.8616	75.269	66.754	50.1854	9.9644	8.4696	11.6441	7.95545	13.4835	0	0	0	4.26138	11.2742
	9.44201	7.27044	8.08018	7.17421	23.1059	1092.19	415.023	507.541	627.029	1122.01	84.0953	26.7997	54.548	69.0796	149.168	64.6619	51.0493	33.6189	51.5001	171.521	16.1964	7.85493	10.9814	11.5557	30.039	0	0	0	0.998746	10.0509
		9.1357	12.561		17.3941		556.524	631.581		1239.79		117.326	73.3916		97.3152		81.3728	67.3409		79.0477		14.5315	13.1837		24.2424		0	0		13.4017
					21.5984					1242.18					184.121					105.737					25.6571					9.96405
						1474.93	755.123	558.46	497.266	486.494	171.143	266.526	67.8975	111.196	121.817	191.293	108.986	66.1085	76.797	69.821	33.2564	18.113	9.99935	15.2158	13.6092	0.072399	0.018963	0.035153	3.25542	8.89415
n=5	17.8255	6.46495	14.9937	7.59689	6.44827	497.475	464.921	1118.13	977.155	694.423	90.7256	62.966	148.478	136.282	169.875	78.359	26.3259	111.857	103.189	72.416	14.6251	10.0911	27.6902	14.8175	13.8253	0.074525	0.16982	0.055674	2.46733	17.6217
	10.9183	4.74882	7.52515	11.3544	17.613	765.336	422.693	850.205	549.012	821.852	116.42	106.541	104.377	90.9916	140.238	80.8846	63.9944	84.2813	79.4724	77.2054	10.5752	10.8714	22.4984	9.08815	15.7384	0.0098	0.029582	0.078696	0.802343	4.08019
	22.227	6.04217	9.50746	6.3524	10.2099	475.819	1357.03	523.548	833.275	897.76	85.7588	271.509	84.1883	135.15	122.884	142.963	163.06	50.5026	60.5086	55.5707	18.0265	33.8218	9.46546	11.9743	18.6863	0.135603	0.008203	0.026624	0.591847	9.91698
	9.68295	25.2482	13.1083	9.54519	9.65509	1027.63	575.224	607.821	812.721	1102.92	150.329	113.411	75.5871	122.144	267.64	151.4	68.9502	54.677	85.2521	101.373	28.4482	11.4875	13.6417	9.20992	24.979	0.003683	0.023753	0.078737	1.72136	32.453
	29.5334	17.5081	8.12073	8.50074	29.3272	546.872	870.122	592.227	1018.25	1325.63	49.2925	116.871	28.8624	144.613	91.5152	63.3017	106.031	75.9749	94.9233	125.986	24.5392	21.3746	10.5133	18.0541	27.8417	0.018332	0	0.169235	5.62508	27.2013
	8.12273	25.3432	14.2953	10.111	14.1489	395.513	875.529	832.762	964.092	810.627	99.2244	109.277	112.474	205.562	135.369	69.1927	130.509	95.4869	124.576	103.409	9.40943	35.3067	24.5475	18.035	13.7878	0.360358	0	0.634266	7.91999	13.8132
	8.5605	8.46035	8.24515	16.4714	16.1643	1091.84	411.48	736.618	872.885	756.793	168.829	67.5669	77.4159	121.04	177.698	108.912	63.4073	63.4823	120.183	120.74	32.1288	13.1032	19.9767	16.6273	23.0677	0	0	0	1.44204	6.27297
	13.825	10.7456	6.21546	10.144	19.0316	754.846	457.9	683.394	1241.09	985.2	92.7964	76.6309	47.7513	146.121	197.341	88.9924	63.3182	66.4161	206.578	65.7701	27.4005	9.01948	18.2568	30.647	12.88	0	0	0	9.11645	13.9221
	15.1727	32.9192	9.36742	21.9375	13.3185	751.815	312.846	823.005	763.049	932.008	77.9803	111.619	158.363	142.989	81.6809	65.6449	32.1989	142.581	70.6615	91.2481	6.4492	13.3576	14.2684	14.6337	28.3077	0	0	0	1.10498	13.5948
	18.5004	5.06617	15.596	6.95115	9.84216	438.099	480.825	642.116	834.031	841.286	90.0592	92.9188	73.73	147.797	184.336	50.9725	64.9152	68.2661	146.096	71.1608	13.5153	18.9935	23.2055	15.6134	9.81201	0	0	0	0.957403	6.04342
	36.0838	6.85023	10.7189	13.6628	12.7059	474.858	531.569	1106.17	943.301	894.477	77.405	148.303	171.669	97.9871	129.598	45.608	73.3694	130.022	73.3418	83.4381	9.47143	11.5242	19.7884	13.9648	17.1737	0	0	0	8.96631	6.92089
	21.1625	8.14438	10.7438	8.26518	19.0149	507.817	180.431	958.303	736.727	1123.67	142.42	33.0169	70.8694	175.931	127.927	89.4073	23.8422	82.6921	105.439	98.794	18.9906	7.09462	11.1561	25.1002	7.56251	0	0	0	9.01128	6.18877
	7.75118	5.09649	17.7917	11.8298	15.2076	712.043	764.007	555.796	977.23	824.833	141.385	86.4628	56.0567	150.435	120.862	96.2523	114.39	43.9045	118.793	92.2945	17.4647	24.7985	16.3918	24.5127	23.9647	0	0	0	2.10126	8.31357
	19.2848	10.1384	10.8512	9.42366	13.2773	859.195	401.031	1036.23	428.557	1278.18	342.59	85.5098	109.997	128.719	128.521	136.608	33.4879	117.612	65.4412	143.472	21.2218	11.0628	29.7013	7.6101	25.3955	0	0	0	0.452833	14.5262
	6.61158	12.5763	21.7078	7.00864	23.7601	1188.68				744.808	102.642				82.6517	119.078				71.444	29.76				15.5799	0				13.695
	13.5262				10.9279					714.481					194.17					77.1773					16.3544					21.2003
					8.11295

## Sheet: ED Fig. 2b
Cell size (FSC-A)
	naive	LPSIFNg (24h)
n=1	103556	100762
n=2	101178	104550
n=3	101515	105933
n=4	102013	116375
n=5	95906	108339
n=6	90683.3	99764.3

## Sheet: ED Fig. 2d
	average mitocdhonrial volume per cell (µm^3)
time post LPS/IFNg (h)	0	1	6	24
	0.533386	0.374705	0.533063	0.192982
	0.643392	1.14487	0.144206	0.311926
	0.356288	0.512919	0.216707	0.323508
	0.540668	0.110683	0.304518	0.268309
	0.237706	0.109657	1.00798	0.23384
	0.307214	0.361578	0.0903325	0.2092
	0.553336	0.29105	0.561069	0.211638
	0.396101	0.407899	0.260641	0.25312
	0.421182	0.0560466	0.34636	0.17632
	0.503717	0.128421	0.525994	0.163325
	0.674021	0.0753314	0.379639	0.589132
	0.421182	0.15841	0.442225	0.387349
	0.674021	0.241494	0.301988	0.50708
	0.503717	0.157361	0.509448	0.516311
	0.278145	0.0902508	0.80925	0.61262
	0.184154	0.0467081	0.533063	0.114942
	0.292492	0.390223	0.144206	0.139113
	0.678014	0.0953149	0.216707	0.235107
	0.454833	0.0796676	0.304518	0.203286
	0.692511	0.103742	1.00798	0.259781
	0.824335	0.0757036	0.0903325	0.316412
	0.420604	0.128007	0.561069	0.165768
	0.559326	0.0821785	0.260641	0.138646
	0.210244	0.0840424	0.34636	0.192982
	0.350043	0.0483643	0.525994	0.311926
	0.279752	0.0762459	0.379639	0.323508
	0.350465	0.182824	0.442225	0.268309
	0.0943518	0.0700193	0.301988	0.23384
	0.205917	0.114564	0.509448	0.2092
	0.219318	0.0306308	0.80925	0.211638
	0.330835	0.0551271	0.193005	0.25312
	0.197856	0.0494682	0.0919363	0.17632
	0.571874	0.0662429	0.190667	0.163325
	0.163297	0.0597613	0.158633	0.589132
	0.227525	0.0737935	0.134992	0.387349
	0.195478	0.112545	0.252867	0.109225
	0.432013	0.137337	0.236152	0.164269
	0.152745	0.0369661	0.254414	0.191952
	1.06638	0.0779728	0.229719	0.50708
	0.239916	0.170081	0.236492	0.516311
	0.425028	0.0916967	0.0806323	0.61262
	0.261439	0.0557951	0.0916628	0.114942
	0.402354	0.142186	0.553426	0.139113
	0.106015	0.0967737	0.29856	0.235107
	0.287382	0.261274	0.165786	0.0625801
	0.139204	0.0736995	0.181693	0.203286
	0.113067	0.0635743	0.231877	0.259781
	0.665726	0.0844215	0.866332	0.316412
	0.269925	0.188134	0.42883	0.165768
	0.208361	0.079127	0.267083	0.138646
	0.383936	0.180745	0.264568	0.241822
		0.264699	0.624322	0.118253
		0.171796	0.294346	0.295267
		0.165842	0.311249	0.203667
		0.0708128	0.326405	0.363011
		0.192327	0.531827	0.120105
		0.148018	0.220288	0.149188
		0.199833	0.263578	0.213481
		0.15233	0.356976	0.196913
		0.200803	0.175271	0.143504
		0.164892	0.185937	0.109505
		0.241535	0.0609634	0.110548
		0.239849	0.121957	0.573882
		0.0829696	0.255873	0.983647
		0.314641	0.139569	0.223562
		0.508358	0.0567007	0.106998
		0.186021	0.0655983	0.332553
		0.294336	0.559649	0.202478
		0.19799	0.135322	0.262148
		0.355761	0.330699	0.122345
		0.322617	0.183236	0.114221
		0.329432	0.0427922	0.153671
		0.156924	0.534909	0.308703
		0.120055	0.0717697	0.202245
		0.0851167	0.0843033	0.207975
		0.383936	0.462492	0.163919
			0.0884531	0.303072
			0.355521	0.168341
			0.533899	0.202713
			0.0633053	0.269233
			0.0807925
			0.125211
			0.150789
			0.264652
			0.401239
			0.1622

## Sheet: ED Fig. 2e
	mitochondrial spericity
time post LPS/IFNg (h)	0	1	6	24
n=1	0.627699	0.627221	0.551843	0.621477
	0.62362	0.595912	0.627139	0.605008
	0.604105	0.667617	0.623708	0.590877
	0.633718	0.685332	0.58635	0.648273
	0.667823	0.64441	0.631743	0.581326
	0.639348	0.676335	0.667288	0.638581
	0.656132	0.646992	0.610611	0.633222
	0.668164	0.66981	0.621859	0.630668
	0.652332	0.630435	0.619738	0.691429
	0.658726	0.696859	0.610729	0.629607
	0.649754	0.656618	0.603728	0.665615
	0.634533	0.673497	0.582554	0.651455
	0.658726	0.70292	0.596247	0.69289
	0.634533	0.679733	0.60507	0.615861
	0.649754	0.663765	0.562963	0.616494
	0.621104	0.688187	0.62916	0.579443
	0.64564	0.675154	0.673194	0.617765
	0.62941	0.715424		0.612123
	0.626262	0.647119		0.600533
	0.622375			0.592619
	0.623959			0.61742
	0.603314			0.611605
	0.623497
	0.613107
n=2	0.622039	0.65487	0.639574	0.677693
	0.617694	0.681321	0.649702	0.703078
	0.624438	0.679459	0.6312	0.65736
	0.603941	0.699482	0.597834	0.643091
		0.655616	0.623631	0.626145
		0.661936	0.608583	0.711951
		0.671619	0.626561	0.688907
		0.697171	0.62322	0.612191
		0.67384	0.695199	0.627719
		0.66169	0.692261	0.666182
		0.690048	0.591247	0.637953
		0.679177	0.621759	0.581825
		0.725937	0.616479	0.654849
		0.696221	0.603956	0.65424
		0.71246	0.603497	0.675595
		0.680989	0.579584	0.678496
		0.699019	0.617798	0.634681
		0.686809	0.617587	0.66247
		0.660042	0.63425	0.612618
		0.667665	0.624887	0.627398
		0.707919	0.620266	0.594812
		0.664704	0.611753	0.633378
		0.636432	0.614712	0.623585
		0.696405	0.59101	0.617983
		0.709066	0.636853	0.642716
		0.664332	0.629996	0.65239
		0.693736	0.603943
		0.629889
		0.700145
		0.687826
		0.690656
		0.650813
		0.696674
n=3	0.660923	0.668722	0.62167	0.687103
	0.608287	0.66845	0.598709	0.670809
	0.639742	0.675497	0.649332	0.663481
	0.686311	0.652369	0.661271	0.623562
	0.64637	0.681785	0.649475	0.663117
	0.641461	0.674171	0.626059	0.576472
	0.61584	0.678941	0.669614	0.616592
	0.618547	0.686835	0.641833	0.629977
	0.619779	0.670836	0.62256	0.64258
	0.627413	0.683818	0.65063	0.630305
	0.658758	0.682717	0.605191	0.634548
	0.657483	0.660757	0.647656	0.65259
	0.588861	0.662666	0.720981	0.673483
	0.651396	0.658439	0.627859	0.621464
	0.594272	0.673887	0.66169	0.628969
	0.643151	0.658681	0.649682	0.603587
	0.64692	0.671682	0.573507	0.645774
	0.637797	0.692932	0.646216	0.653646
	0.65329	0.685678	0.603538	0.628827
	0.657301	0.670253	0.640681	0.593716
	0.631988	0.665026	0.686463	0.626557
	0.645598	0.683376	0.642593	0.640049
	0.661343	0.632626	0.617118	0.622886
	0.606352	0.69597	0.642672	0.627726
	0.638127	0.673609	0.654729	0.630892
	0.653219	0.680655	0.605616	0.685482
	0.636854		0.627516	0.653792
				0.651855
				0.656673
				0.643257
				0.644333

## Sheet: ED Fig. 2g
DRP1 P-S637 time course (Raw intensity relative to DRP1 and actin)
time (h)	0	1	6	24
n=1	1	0.943062	0.909296	0.74853
n=2	1	1.07289	0.830739	0.997412
n=3	1	0.963207	0.931227	0.51709
DRP1 P-S616 time course (Raw intensity relative to DRP1 and actin)
time (h)	0	1	6	24
n=1	1	2.03124	0.493641	0.974138
n=2	1	1.41032	0.464361	1.01268
n=3	1	1.58268	0.534806	0.622738

## Sheet: ED Fig. 2i
Persons coefficient DRP1 and HSP60 colocalization
time (h)	0	1	6	24
	0.645	0.648	0.518	0.446
	0.599	0.639	0.566	0.445
	0.551	0.643	0.532	0.523
	0.648	0.648	0.492	0.508
	0.626	0.648	0.541	0.588
	0.53	0.668	0.548	0.61
	0.471	0.604	0.526	0.562
	0.545	0.63	0.537	0.532
	0.498	0.65	0.534	0.529
	0.525	0.654	0.542	0.596
	0.59	0.645	0.476	0.565
	0.505	0.763	0.416	0.493
	0.617	0.689	0.503	0.482
	0.557	0.694	0.53	0.585
	0.573	0.673	0.569	0.543
	0.541	0.673	0.534	0.626
	0.541	0.646	0.527	0.567
	0.651	0.642	0.433	0.536
	0.672	0.682	0.421	0.538
	0.651	0.624	0.514	0.586
	0.668	0.65	0.496	0.558
	0.616	0.632	0.465	0.692
	0.584	0.656	0.455	0.475
	0.597	0.61	0.473	0.492
	0.597	0.616	0.472	0.485
	0.601	0.66	0.445	0.48
		0.679	0.51	0.477
		0.679	0.599	0.514
		0.671	0.539	0.474
		0.703	0.532	0.466
		0.739
		0.66

## Sheet: ED Fig. 2k
Mfn2 time course (Raw intensity MFN2/actin)
time (h)	0	1	6	24
n=1	1	0.765822	1.15566	1.16353
n=2	1	1.04309	0.793461	1.18023
n=3	1	0.96567	0.994478	0.920973

## Sheet: ED Fig. 2m
OPA1 time course (Raw intensity OPA1/actin)
time (h)	0	1	6	24
n=1	1	1.11005	1.10397	1.31149
n=2	1	1.03236	0.978322	1.07557
n=3	1	0.948883	0.818903	1.06063
