# Supplementary material for: Functional multi-organelle units control inflammatory lipid metabolism of macrophages
Source: Nat Cell Biol. 2024 Jul 5;26(8):1261–73. doi: 10.1038/s41556-024-01457-0 (PMC11321999; doi:10.1038/s41556-024-01457-0)
Supplement: Supplementary file 14 — Statistical source data. [file 41556_2024_1457_MOESM14_ESM.xlsx]

## Sheet: ED Fig. 3a
Distribution of organelle volume relative distance from nucleus centre
	relative distance from nucleus centre (%, bins)	1	2	3	4	5	6	7	8	9	10	11	12	13	14	15	16	17	18	19	20	21	22	23	24	25	26	27	28	29	30	31	32	33	34	35	36	37	38	39	40	41	42	43	44	45	46	47	48
naive	Ly	0	0.00725078	0.143713	0.485548	1.14896	1.92366	2.62947	3.19026	4.5491	5.11035	5.10969	5.83467	5.69254	6.33525	7.00691	7.76465	7.3927	7.30235	6.67564	6.46816	5.66919	5.95331	5.53442	5.31331	4.98374	4.70942	4.26461	4.0934	3.88558	3.86233	3.33872	3.23288	3.24518	2.99945	2.90804	2.64122	2.10621	2.27915	1.98945	1.65316	1.64111	1.61505	1.57121	1.42985	1.3394	1.3072	1.02335	1.04446
	P	0	0.000236299	0.0131555	0.0559061	0.0494651	0.118857	0.147244	0.146313	0.25148	0.484003	0.617851	0.606767	0.873054	0.896982	1.08985	1.23729	1.05299	1.10635	0.973285	1.0895	0.931587	0.845279	0.821667	0.85325	0.702407	0.759739	0.704151	0.63255	0.523464	0.464901	0.393995	0.351416	0.357031	0.29627	0.294533	0.239789	0.288901	0.246898	0.261099	0.238169	0.241911	0.177321	0.208273	0.094651	0.0999034	0.12065	0.0732604	0.0464204
	LD	0	0	0	0	0	0	0	0	0	0	0	0	0	0	0	0	0	0	0	0	0	0	0	0	0	0	0.00161899	0	0	0	0	0	0	0	0	0	0	0	0	0	0	0	0	0	0	0	0	0
	M	0	0	0.118738	0.237952	0.499529	0.697095	1.06732	1.68681	2.63383	4.02963	4.53042	5.62062	6.35957	6.56742	6.89721	6.99224	6.63097	6.72159	5.55871	5.11229	4.68797	4.59212	3.89784	2.99962	3.07868	2.62259	2.62725	2.15333	2.21477	1.89098	1.8441	1.48973	1.44187	1.50727	1.20028	1.37685	1.19111	0.93204	1.00081	0.962398	0.78895	0.770651	0.626178	0.692363	0.639174	0.439969	0.441575	0.49675
LPS/IFNg	Ly	0	0.000430123	0.0637515	0.322215	0.47002	0.774733	1.05694	1.23897	1.44319	1.6431	1.9269	2.52925	3.05956	3.8111	4.42625	4.76703	5.23503	5.53062	5.89325	5.59089	5.61125	5.23786	5.17372	5.09	4.86471	4.53593	4.32056	4.1262	3.89855	3.78657	3.59667	3.50371	3.20047	3.20755	3.03374	2.71208	2.25524	2.40555	1.97155	1.95763	1.78404	1.60295	1.35833	1.52466	1.28119	1.29297	1.20209	1.19974
	P	0	0	0	0.0271631	0.0429787	0.0557196	0.0801682	0.0470405	0.0620797	0.112742	0.118501	0.118496	0.108899	0.20711	0.29812	0.393937	0.465476	0.565415	0.609625	0.626721	0.544075	0.704476	0.762144	0.71178	0.632151	0.739595	0.648401	0.581917	0.634108	0.606637	0.643604	0.585182	0.566998	0.599177	0.585249	0.586014	0.51272	0.479955	0.508011	0.490961	0.456492	0.43835	0.413561	0.39663	0.345952	0.345297	0.281634	0.283629
	LD	0	0	0	0	0	0	0	0	0	0	0	0.00699655	0.0428977	0.0537812	0.145407	0.25713	0.425202	0.570332	0.479344	0.473875	0.573445	0.433926	0.447596	0.307568	0.500636	0.510329	0.471302	0.38806	0.381675	0.399425	0.450259	0.301509	0.371199	0.289073	0.417719	0.362637	0.437385	0.264904	0.438778	0.369324	0.329972	0.341043	0.266583	0.202952	0.0817431	0.158957	0.147414	0.130031
	M	0	0	0	0.0428365	0.0633602	0.238166	0.230774	0.225505	0.284925	0.490047	0.48945	0.63051	0.93717	1.21434	1.84147	2.18735	2.61556	2.86003	3.30481	3.65709	3.5682	3.59305	3.89021	3.30071	3.42921	3.37631	3.23696	3.13536	2.81325	2.85677	2.85861	2.344	2.48151	2.27475	2.13234	2.05586	1.82224	1.77579	1.70551	1.7123	1.44877	1.4919	1.37645	1.17393	1.3422	1.20645	1.19621	1.09283
HKSA	Ly	0	0.00450421	0.0326895	0.362001	0.903945	1.09068	1.14338	1.31214	1.17904	1.7886	2.62434	3.82613	5.41455	6.12725	6.64344	7.08563	8.34624	8.31356	8.74786	8.74481	8.79028	8.45236	8.89599	8.97245	9.06367	8.51038	8.37927	8.28976	8.0559	7.81598	7.52148	7.36693	6.4822	6.03296	5.49725	4.89792	5.05967	4.3015	3.7055	3.38245	3.1432	2.65984	2.31135	2.18901	1.76877	1.65414	1.44209	1.18083
	P	0	0	0.00426097	0.0299453	0.0684781	0.134696	0.206446	0.165368	0.237651	0.311172	0.375989	0.558241	0.590916	0.704948	0.65256	0.799015	0.909429	1.20417	1.20368	1.16339	1.23603	1.36346	1.24185	1.2052	1.24038	1.19037	1.12449	0.981253	1.19719	1.10695	1.00348	0.95547	0.876647	0.989021	1.03712	1.07006	1.11264	1.04959	1.32308	1.10576	0.881618	0.941284	0.9519	0.747398	0.822835	0.866715	0.752214	0.663386
	LD	0	0	0	0	0	0.00342891	0.00692641	0.0571995	0.0415701	0.0560802	0.14847	0.278656	0.386023	0.358921	0.326158	0.304289	0.360719	0.52738	0.445891	0.572086	0.170692	0.227246	0.358809	0.303232	0.274789	0.458683	0.274047	0.499143	0.202573	0.213311	0.324338	0.24834	0.083279	0.306226	0.233668	0.190289	0.29345	0.331705	0.35424	0.31885	0.249706	0.403687	0.306039	0.5764	0.250263	0.0614811	0.299173	0.275959
	M	0	0	0	0.074151	0.406663	0.828237	0.957535	1.47008	2.28003	2.36379	4.16789	5.40265	5.35576	6.58591	6.78238	6.65218	7.07182	8.17481	6.29954	7.08196	6.06095	6.07844	5.53347	5.57637	5.08496	4.92906	4.48917	3.87317	4.24499	3.64531	3.74414	3.19581	3.41573	3.27453	2.8484	2.82797	2.688	2.68063	2.81757	2.63399	2.62388	2.50254	2.27466	2.0904	2.02964	2.07518	1.56889	1.76181
[truncated: 52 more columns]

## Sheet: ED Fig. 3b
Distribution of organelle volume absolute distance from nucleus centre
organelle	Distance from nucleus centre (bins)	(0,0.25]	(0.25,0.5]	(0.5,0.75]	(0.75,1]	(1,1.25]	(1.25,1.5]	(1.5,1.75]	(1.75,2]	(2,2.25]	(2.25,2.5]	(2.5,2.75]	(2.75,3]	(3,3.25]	(3.25,3.5]	(3.5,3.75]	(3.75,4]	(4,4.25]	(4.25,4.5]	(4.5,4.75]	(4.75,5]	(5,5.25]	(5.25,5.5]	(5.5,5.75]	(5.75,6]	(6,6.25]	(6.25,6.5]	(6.5,6.75]	(6.75,7]	(7,7.25]	(7.25,7.5]	(7.5,7.75]	(7.75,8]	(8,8.25]	(8.25,8.5]	(8.5,8.75]	(8.75,9]	(9,9.25]	(9.25,9.5]	(9.5,9.75]	(9.75,10]	(10,10.2]	(10.2,10.5]	(10.5,10.8]	(10.8,11]	(11,11.2]	(11.2,11.5]	(11.5,11.8]	(11.8,12]
Lysosome	0h	0	0	0.000605703	0.00531993	0.0390885	0.126446	0.195972	0.364316	0.594086	0.706702	0.928029	0.989911	1.174	1.37076	1.64885	1.50731	1.73108	2.06358	2.2793	2.41874	2.60827	3.27858	3.56281	3.82139	3.87656	3.92493	3.88798	4.04525	3.82379	3.77949	3.7175	3.78198	3.64389	3.55901	3.63155	3.27964	3.60929	3.20436	3.29236	3.18349	2.89878	3.22712	2.99158	2.9805	2.72551	2.81463	2.64695	2.58113
	1h	0	0.000377429	0	0.00291223	0.0380098	0.135013	0.214975	0.319443	0.442515	0.611806	0.609789	0.867492	0.920928	1.03353	1.14745	1.37764	1.73462	1.91487	2.11241	2.45092	2.67425	2.58203	2.5038	2.62968	2.59324	2.60867	2.35412	2.34762	1.98038	2.02775	2.06194	1.92597	1.76868	2.13052	1.88088	2.10036	1.88471	1.86444	1.70504	1.63831	1.46616	1.49558	1.45409	1.36274	1.30905	1.22959	1.17803	1.03751
	6h	0	0	0	0	0.0269757	0.0799553	0.211132	0.217489	0.417919	0.437426	0.403646	0.544137	0.574188	0.668492	0.8188	0.869577	1.03346	1.37083	1.68454	2.1855	2.57595	2.35493	2.75665	2.81057	2.54209	2.538	2.48826	2.41248	2.43518	2.45543	2.36563	2.22706	2.23189	2.21709	2.20265	2.36777	2.00684	1.98412	1.93126	1.6117	1.73411	1.92334	1.62631	1.78068	1.60223	1.62602	1.68767	1.6629
	24h	0	0	0.000430123	0.0100667	0.104857	0.246522	0.411233	0.434392	0.622053	0.668208	0.805241	0.785157	1.0763	0.94919	1.31227	1.30187	1.56667	1.64492	2.40828	2.56604	2.99186	3.27712	3.45124	4.02694	3.86089	4.29695	4.3391	4.08751	4.23696	3.89056	4.22622	3.83652	3.41911	3.49355	3.36098	3.4484	3.11586	3.08006	3.04331	3.14683	2.89224	2.62501	2.67455	2.40157	2.40783	2.42353	2.2628	2.06704
peroxisome	0h	0	0	0	0.000254336	0.00465384	0.00933449	0.0387879	0.0175302	0.046999	0.0330951	0.0546427	0.0739364	0.064583	0.139714	0.099298	0.109843	0.0598259	0.171894	0.116467	0.191299	0.225849	0.282064	0.31811	0.472409	0.544105	0.544991	0.54438	0.62503	0.543917	0.709918	0.540533	0.652568	0.653614	0.542939	0.57111	0.60573	0.632537	0.492272	0.498833	0.632328	0.487633	0.53684	0.466637	0.556738	0.348612	0.409541	0.457452	0.441289
	1h	0	0	0	0	0	0.0152902	0.0112899	0.030087	0.0441045	0.074397	0.0469357	0.0621856	0.0825774	0.105838	0.111293	0.103337	0.0758005	0.11164	0.123765	0.183639	0.254125	0.303382	0.32953	0.367117	0.456471	0.369834	0.515214	0.454412	0.422877	0.452044	0.437913	0.550199	0.530663	0.464044	0.554007	0.50453	0.432633	0.527468	0.484838	0.501902	0.41011	0.41415	0.378284	0.377408	0.376751	0.285731	0.268446	0.281571
	6h	0	0	0	0	0.0127672	0.00299611	0.00788177	0.0371748	0.0326169	0.0461134	0.0622083	0.0398444	0.0581826	0.0543735	0.0763263	0.10042	0.078851	0.227808	0.210002	0.262909	0.330524	0.394004	0.500416	0.577384	0.464221	0.475	0.3934	0.43867	0.496829	0.410464	0.521378	0.428648	0.41272	0.48885	0.361451	0.550493	0.539234	0.453033	0.47031	0.382209	0.380633	0.325516	0.516544	0.333905	0.358648	0.316885	0.298441	0.320554
	24h	0	0	0	0	0.00317985	0.0238733	0.031159	0.034748	0.0447919	0.0317754	0.040846	0.0413428	0.048561	0.0617293	0.0799409	0.0773144	0.0590422	0.0794397	0.111835	0.171374	0.108847	0.200839	0.25863	0.270884	0.445393	0.392363	0.366932	0.414585	0.414142	0.3993	0.571962	0.449083	0.429431	0.400064	0.443562	0.561606	0.558754	0.377469	0.382906	0.490636	0.504733	0.536882	0.506065	0.432125	0.374347	0.384667	0.367732	0.430439
lipid droplet	0h	0	0	0	0	0	0	0	0	0	0	0	0	0	0	0	0	0	0	0	0	0	0	0	0	0	0	0	0	0	0	0	0	0	0	0	0	0	0	0	0	0	0	0	0	0	0	0.00173464	0
	1h	0	0	0	0	0	0	0	0	0	0	0	0	0	0	0	0	0	0	0	0	0	0	0	0	0	0.00013182	0.000131857	0.00208755	0	0	0	0	0	0	0	0	0	0	0	5.58787e-05	0	0	0	0	0	0	0	0
	6h	0	0	0	0	0	0	0	0	0	0	0	0	0	0	0	0	0	0	0	0	0	0	0	0	0	0.000145411	0	0	0	0	0	0.000661149	0	0	0.000859787	0	0	0	0	0	0	0.000415147	0	0	0.00715193	0	0	0
	24h	0	0	0	0	0	0	0	0	0	0	0	0	0	0	0	0.00446043	0	0	0.00621041	0.0161975	0.0022775	0.0794621	0.177672	0.218666	0.393023	0.250924	0.632626	0.381018	0.348853	0.378609	0.371082	0.22183	0.317357	0.430692	0.358577	0.226461	0.393143	0.327272	0.352939	0.411308	0.271823	0.218013	0.239651	0.252039	0.192645	0.19432	0.364197	0.333704
mitochondria	0h	0	0	0	0.0117123	0.0648645	0.0795867	0.143603	0.172	0.167313	0.267763	0.429965	0.402574	0.437034	0.549906	0.572706	0.777384	0.9682	1.11622	1.42832	1.56944	2.23831	2.31825	3.20379	3.89647	4.02531	4.37855	4.5684	4.78773	4.45085	4.11195	4.00351	4.16518	3.51709	3.2819	3.48389	2.98775	2.88368	2.61356	2.36222	2.57583	2.07708	2.09487	1.85827	1.85852	1.6537	1.48265	1.71185	1.31393
	1h	0	0	0	0	0.0090755	0.0277848	0.0709662	0.0799316	0.236458	0.119179	0.244378	0.244647	0.255698	0.477638	0.52808	0.767571	0.852653	1.1494	1.4727	2.0133	2.26676	2.5616	3.27399	2.99215	3.09594	3.35413	2.87307	2.92936	3.11391	3.32357	2.77396	2.75445	2.54612	2.41542	2.10863	1.98486	1.94673	1.63826	1.2792	1.38049	1.34912	0.996558	0.974662	1.06862	0.701816	0.695857	0.604809	0.556467
	6h	0	0	0	0	0.00692713	0.0258975	0.0322333	0.0246945	0.0400964	0.0440151	0.103987	0.079194	0.118809	0.202187	0.151677	0.256935	0.230214	0.419902	0.888998	1.08479	1.5648	2.20551	2.58892	2.80775	3.0962	2.79688	2.97317	2.88787	2.43514	2.89142	2.38135	2.82809	2.5136	2.82284	2.50077	1.95846	2.08394	2.28803	2.33875	2.28568	1.77527	1.88797	1.97367	1.81462	1.83241	1.49064	1.59938	1.19115
	24h	0	0	0	0	0.00528024	0.0350607	0.0717937	0.150371	0.141955	0.159232	0.190174	0.177489	0.245282	0.261718	0.275071	0.399734	0.352463	0.441488	0.604543	0.695161	1.09446	1.32129	1.58922	1.94332	2.22506	2.39945	2.44538	2.69271	2.1192	2.58298	2.39492	2.83352	2.60886	2.27082	2.31732	2.6451	2.2375	2.27886	2.00725	2.19719	2.36467	2.08249	2.24762	1.74942	2.08318	1.76315	1.62322	1.57781
[truncated: 112 more columns]

## Sheet: ED Fig. 3c
Organelle distribution (% of organelle volume)
		perinuc															mid															periph
Lysosome	0 h	32.5639	51.5656	39.7605	30.2082	46.9312	54.6749	67.159	43.2298	48.0987	64.2148	38.6746	38.0337	58.1309	72.4956	34.9657	44.3117	39.4541	36.8192	36.2407	41.1854	36.6862	31.9882	42.2292	42.6182	34.1517	28.9093	47.2347	34.8334	24.1705	43.3055	23.1244	8.98033	23.4202	33.551	11.8834	8.63886	0.852861	14.541	9.28305	1.63348	32.4161	14.7316	7.03566	3.33398	21.7288
	1 h	75.0611	45.711	65.7866	65.801	64.8143	55.1097	64.0021	49.923	62.9432	77.2055	83.3929	51.9433	86.6866	71.7819	96.7449	22.8157	46.8838	31.4722	32.6198	32.4675	40.6628	33.7726	44.4275	32.9858	22.4928	16.2733	39.1499	12.857	25.7371	2.9354	2.12323	7.40515	2.74117	1.5792	2.71826	4.22758	2.22536	5.64953	4.07101	0.301726	0.333706	8.9068	0.456395	2.48098	0.319705
	6 h	43.8005	52.1589	66.3392	51.9076	54.6971	49.2932	50.3596	52.7462	54.5865	88.2615	62.1078	65.2676	61.1917	56.6074	77.1557	41.3377	40.9382	30.6165	40.4512	38.8451	44.7896	40.893	43.2903	35.7565	11.2316	34.1469	32.0555	35.6644	39.4624	20.2792	14.8618	6.90288	3.04427	7.64121	6.45781	5.91715	8.74746	3.96352	9.65707	0.506901	3.74525	2.67693	3.14394	3.9302	2.56517
	24 h	58.6633	50.8944	60.9198	56.235	72.9118	60.5398	63.7475	49.0087	61.8017	58.326	53.7579	53.1314	69.921	54.6657	55.6662	36.9437	40.2837	32.5563	38.1109	25.4879	34.7942	29.1439	36.677	30.2106	33.0068	36.4154	40.7884	27.5058	35.3031	37.0551	4.39295	8.82187	6.52387	5.65412	1.60025	4.66599	7.10854	14.3143	7.98777	8.6672	9.82674	6.08017	2.5732	10.0312	7.27867
	HKSA	58.3991	78.7836	79.5323	44.1397	66.7097	61.9859	42.2848	49.904	66.2468	13.0653	49.1036	51.7591	31.662	45.9662	46.6511	38.9902	19.7749	17.4246	49.0657	31.635	35.5254	51.881	47.8474	31.7357	83.4329	49.6861	47.3835	63.7407	50.4173	48.8293	2.61075	1.44142	3.04312	6.79452	1.65536	2.48868	5.8342	2.24868	2.01745	3.50184	1.2103	0.857377	4.59727	3.61651	4.51959
Mitochondria	0 h	34.8765	74.0599	50.1273	32.3088	75.3462	57.3115	81.8048	63.0066	58.0672	55.7142	56.3667	64.8641	73.7801	76.8472	57.0328	37.6414	20.9223	39.1373	40.9006	20.0249	30.8385	15.6145	26.165	33.1543	38.9428	32.0589	26.9976	22.5861	17.9009	35.1134	27.4822	5.01777	10.7355	26.7906	4.62885	11.85	2.58063	10.8284	8.77847	5.34296	11.5743	8.13837	3.63384	5.25187	7.85382
	1 h	83.1066	80.2124	81.1714	71.9504	72.9973	88.7369	85.2346	76.0589	78.1337	90.2302	92.5267	59.4014	87.9365	82.9453	92.0275	11.8987	15.9665	17.556	22.4574	22.236	8.09067	13.3019	20.086	18.6903	9.76984	6.9265	32.4272	7.24193	14.6312	5.2861	4.99467	3.82106	1.27257	5.59221	4.76667	3.17241	1.46359	3.85511	3.17598	0	0.546808	8.17146	4.82154	2.42344	2.6864
	6 h	57.136	56.731	57.5117	48.3586	48.6532	55.9665	47.3647	65.3747	50.623	76.4844	54.1159	73.4567	74.766	42.7539	75.9274	29.6722	38.6926	37.6188	41.3639	43.3532	39.8508	41.8837	28.7809	34.8248	20.6966	42.3752	20.5116	22.7586	51.67	19.106	13.1918	4.57646	4.86953	10.2775	7.99357	4.1827	10.7515	5.8444	14.5522	2.81898	3.50884	6.03176	2.47532	5.57614	4.96657
	24 h	47.6725	52.0344	36.0111	33.4487	59.9074	63.096	56.3203	40.0636	35.712	45.7077	29.669	34.965	41.9984	38.924	36.846	42.7857	35.109	47.3126	44.8601	36.481	27.0412	26.2097	32.2722	42.951	36.6383	44.7085	50.1458	39.2228	39.1176	44.2372	9.54175	12.8566	16.6762	21.6911	3.6116	9.86287	17.47	27.6642	21.337	17.6539	25.6225	14.8892	18.7789	21.9585	18.9168
	HKSA	75.0709	62.9449	61.5083	41.2531	59.4581	51.1358	34.4111	41.7001	49.9408	46.3441	45.7271	54.2835	38.8495	43.3319	33.0625	20.4006	33.025	30.403	37.7715	33.2587	35.5802	45.4274	41.3774	42.9234	34.0221	29.2951	32.4965	45.1322	44.182	38.0916	4.52854	4.03001	8.08871	20.9754	7.28325	13.284	20.1615	16.9225	7.13581	19.6338	24.9778	13.2201	16.0183	12.4862	28.8459
peroxisome	0 h	39.6427	49.2025	43.1972	22.07	63.8532	33.4363	70.8468	54.6124	64.6763	51.5721	52.196	40.1726	54.7029	65.819	46.1471	48.3567	46.879	42.3341	48.8002	31.874	49.3723	28.1716	39.3787	33.8359	46.5546	30.6757	48.7321	41.9831	27.7623	47.8815	12.0006	3.91843	14.4687	29.1298	4.27276	17.1914	0.98166	6.00889	1.48786	1.87329	17.1283	11.0952	3.31402	6.41868	5.97144
	1 h	56.0867	54.1054	70.7071	59.148	62.9987	76.9117	77.0142	62.9149	49.6688	77.4893	71.6712	31.2005	73.1219	68.4089	79.691	41.2921	41.669	28.2256	38.1851	34.0083	21.8781	22.1266	35.3579	46.8205	21.9743	28.3288	56.6738	22.804	30.5795	19.3482	2.6212	4.22568	1.06727	2.66698	2.99295	1.21018	0.859152	1.72723	3.51076	0.536362	0	12.1257	4.07405	1.0116	0.960817
	6 h	54.1494	37.7531	48.8566	36.4645	40.0781	61.5401	49.572	57.1217	51.7861	67.045	63.9736	68.5972	68.0785	40.1175	62.8255	37.0832	58.0303	48.9142	58.1074	56.5059	38.2501	46.9588	42.4035	42.128	31.6667	33.5851	28.7639	31.9215	58.3998	33.6655	8.76734	4.21664	2.22916	5.42816	3.41597	0.209812	3.46914	0.474831	6.08585	1.28836	2.44132	2.63893	0	1.48276	3.50901
	24 h	41.1369	51.4984	42.733	34.4785	56.495	66.258	53.8746	34.4068	33.9578	42.3009	36.1249	36.0239	42.9163	50.4801	22.0303	55.7864	45.7557	54.0908	59.5415	42.715	31.1705	42.2081	45.8799	58.1428	47.9179	57.3509	56.188	52.7051	44.7454	66.6353	3.07675	2.74594	3.17621	5.98003	0.78996	2.57153	3.91732	19.7133	7.89941	9.78117	6.52423	7.78808	4.37857	4.77446	11.3344
	HKSA	51.7946	56.7203	44.1521	33.9867	34.3017	39.4321	22.1652	27.733	38.8457	21.7939	27.7905	38.4828	27.3917	39.8463	18.8205	44.2777	41.7578	49.0301	56.0904	61.8489	57.3001	69.7811	63.0842	57.7148	62.9008	56.1872	57.127	60.2524	53.7372	64.7958	3.92777	1.52193	6.81779	9.92288	3.84938	3.26782	8.05372	9.18276	3.43948	15.3053	16.0223	4.39027	12.3559	6.41651	16.3837

## Sheet: ED Fig. 3e
pair-wise organelle contact number (HPS)
	vehicle	nocodazole
M-ER	1707	1387
M-Ly	653.4	494.9
M-P	205.1	241.5
M-G	123.7	92.67
P-ER	868.1	778.6
P-Ly	254.8	296.4
P-G	21.3	17.77
Ly-ER	2119	1437
Ly-G	192.2	94.87
G-ER	327.3	307.7
LD-ER	336.7	336.1
LD-Ly	83	89.67
LD-M	51.23	88.07
LD-P	22.73	21.87
LD-G	1.433	5.333

## Sheet: ED Fig. 3f
Distribution of organelle volume relative distance from nucleus centre
	relative distance from nucleus centre (%, bins)	1	2	3	4	5	6	7	8	9	10	11	12	13	14	15	16	17	18	19	20	21	22	23	24	25	26	27	28	29	30	31	32	33	34	35	36	37	38	39	40	41	42	43	44	45	46	47	48
vehicle	Ly	0	0.000430123	0.0637515	0.322215	0.47002	0.774733	1.05694	1.23897	1.44319	1.6431	1.9269	2.52925	3.05956	3.8111	4.42625	4.76703	5.23503	5.53062	5.89325	5.59089	5.61125	5.23786	5.17372	5.09	4.86471	4.53593	4.32056	4.1262	3.89855	3.78657	3.59667	3.50371	3.20047	3.20755	3.03374	2.71208	2.25524	2.40555	1.97155	1.95763	1.78404	1.60295	1.35833	1.52466	1.28119	1.29297	1.20209	1.19974
	P	0	0	0	0.0271631	0.0429787	0.0557196	0.0801682	0.0470405	0.0620797	0.112742	0.118501	0.118496	0.108899	0.20711	0.29812	0.393937	0.465476	0.565415	0.609625	0.626721	0.544075	0.704476	0.762144	0.71178	0.632151	0.739595	0.648401	0.581917	0.634108	0.606637	0.643604	0.585182	0.566998	0.599177	0.585249	0.586014	0.51272	0.479955	0.508011	0.490961	0.456492	0.43835	0.413561	0.39663	0.345952	0.345297	0.281634	0.283629
	LD	0	0	0	0	0	0	0	0	0	0	0	0.00699655	0.0428977	0.0537812	0.145407	0.25713	0.425202	0.570332	0.479344	0.473875	0.573445	0.433926	0.447596	0.307568	0.500636	0.510329	0.471302	0.38806	0.381675	0.399425	0.450259	0.301509	0.371199	0.289073	0.417719	0.362637	0.437385	0.264904	0.438778	0.369324	0.329972	0.341043	0.266583	0.202952	0.0817431	0.158957	0.147414	0.130031
	M	0	0	0	0.0428365	0.0633602	0.238166	0.230774	0.225505	0.284925	0.490047	0.48945	0.63051	0.93717	1.21434	1.84147	2.18735	2.61556	2.86003	3.30481	3.65709	3.5682	3.59305	3.89021	3.30071	3.42921	3.37631	3.23696	3.13536	2.81325	2.85677	2.85861	2.344	2.48151	2.27475	2.13234	2.05586	1.82224	1.77579	1.70551	1.7123	1.44877	1.4919	1.37645	1.17393	1.3422	1.20645	1.19621	1.09283
nocodazole	Ly	0	0	0.000341548	0.000349799	0.000869427	0.0369681	0.10468	0.348354	0.658883	0.778754	1.00574	1.2129	2.05697	2.02225	1.89841	2.00525	2.39484	2.62888	2.96832	3.3609	3.27981	3.36886	3.22514	3.00742	3.28384	3.36278	3.28293	2.92755	3.41228	3.09269	2.89899	2.71811	2.56762	2.5954	2.54474	2.4526	2.55922	2.3132	2.18311	2.30677	2.01742	2.22879	2.06405	2.15954	1.81289	1.81777	1.62662	1.51569
	P	0	0	0	0	0.00211575	0.0292248	0.0553731	0.091946	0.143366	0.105402	0.174663	0.231759	0.237137	0.203692	0.256427	0.288927	0.262541	0.288461	0.352416	0.39397	0.365502	0.348515	0.421889	0.435792	0.37153	0.383484	0.367262	0.356423	0.345087	0.451848	0.403794	0.374243	0.405929	0.276746	0.454951	0.352542	0.315302	0.471868	0.34193	0.323069	0.376303	0.378748	0.358602	0.396915	0.404422	0.366264	0.302646	0.458566
	LD	0	0	0	0	0	0	0	0.0365098	0.0192093	0.0711899	0.0408043	0.118999	0.0619727	0.284257	0.241065	0.110512	0.244366	0.205794	0.183954	0.132531	0.130581	0.0778415	0.209553	0.243473	0.260624	0.204476	0.195145	0.162056	0.245409	0.219773	0.24206	0.321785	0.252597	0.220613	0.29784	0.365787	0.384003	0.2049	0.255082	0.282276	0.436742	0.383065	0.170043	0.163587	0.39329	0.264852	0.263212	0.403653
	M	0	0	0	0	0.00754263	0.0399799	0.155462	0.243593	0.399282	0.519211	0.517404	0.813187	1.32768	1.54362	1.90907	2.30398	2.04561	2.04249	2.13705	2.00752	2.48558	2.56191	2.39231	2.02021	2.71467	2.8099	2.50373	2.41574	2.79552	2.45782	2.70602	2.62536	2.471	2.54761	2.3487	2.29596	2.41941	2.43277	2.55738	2.52975	2.54815	2.17592	2.34156	2.66304	1.95196	2.14552	1.78153	1.80357
[truncated: 52 more columns]
