# Supplementary material for: Functional multi-organelle units control inflammatory lipid metabolism of macrophages
Source: Nat Cell Biol. 2024 Jul 5;26(8):1261–73. doi: 10.1038/s41556-024-01457-0 (PMC11321999; doi:10.1038/s41556-024-01457-0)
Supplement: Supplementary file 15 — Statistical source data. [file 41556_2024_1457_MOESM15_ESM.xlsx]

## Sheet: ED Fig. 4a
LD-organelle units (%)
	ER-LD	M-ER-LD	P-ER-LD	Ly-ER-LD	M-ER-P-LD	M-ER-Ly-LD	P-ER-Ly-LD	M-ER-P-Ly-LD
n=1	69.3069	8.91089	11.8812	1.9802	2.9703	2.9703	0	0.990099
	45.0199	13.9442	10.757	13.9442	6.77291	4.38247	2.39044	2.78884
	65	0	5	12.5	2.5	2.5	10	2.5
	57.1429	8.16327	12.2449	16.3265	4.08163	0	0	0
	38.6667	30.6667	14.6667	5.33333	6.66667	0	2.66667	1.33333
	60	0	10	23.3333	0	0	0	6.66667
	47.0588	11.7647	11.7647	5.88235	23.5294	0	0	0
	31.8182	0	18.1818	9.09091	0	18.1818	18.1818	4.54545
	23.4234	22.5225	13.5135	9.90991	15.3153	9.90991	0.900901	3.6036
	26.3158	7.89474	2.63158	10.5263	7.89474	28.9474	5.26316	10.5263
	40	7.27273	20	12.7273	3.63636	3.63636	5.45455	7.27273
	23.0769	9.61538	15.3846	11.5385	9.61538	15.3846	7.69231	7.69231
	22.449	6.12245	8.16327	18.3673	10.2041	10.2041	16.3265	6.12245
	56.0976	0	34.1463	4.87805	2.43902	0	2.43902	0
	58.9041	6.84931	9.58904	12.3288	0	6.84931	4.10959	1.36986
	85.7143	4.7619	4.7619	0	4.7619	0	0	0
	67.7966	0	13.5593	10.1695	0	3.38983	0	0
n=2	69.0141	8.4507	4.92958	9.85915	1.40845	1.40845	2.8169	2.11268
	26.7327	8.91089	6.93069	19.802	2.9703	17.8218	6.93069	9.90099
	22.0588	4.41176	8.82353	23.5294	4.41176	13.2353	14.7059	5.88235
	65.7143	11.4286	14.2857	2.85714	2.85714	2.85714	0	0
	18.3673	14.2857	4.08163	12.2449	8.16327	16.3265	8.16327	18.3673
	55	10	10	15	0	5	0	5
	52.3364	6.54206	15.8879	9.34579	0.934579	4.6729	4.6729	5.60748
	31.0345	0	10.3448	22.4138	6.89655	15.5172	12.069	1.72414
	41.1765	5.88235	5.88235	29.4118	5.88235	11.7647	0	0
	46.8354	20.2532	2.53165	6.32911	8.86076	7.59494	0	3.79747
	37.5415	16.2791	13.6213	8.63787	5.98007	9.63455	3.32226	3.32226
	23.4043	6.38298	6.38298	27.6596	0	21.2766	2.12766	10.6383
	37.931	6.89655	3.44828	8.62069	5.17241	18.9655	3.44828	8.62069
	17.2414	0	3.44828	20.6897	3.44828	17.2414	10.3448	27.5862
	26.3959	6.09137	12.6904	23.8579	2.53807	15.736	5.07614	5.58376
	19.1667	7.5	17.5	14.1667	8.33333	13.3333	10	10
	25.4545	5.45455	10.9091	23.6364	7.27273	9.09091	9.09091	7.27273
n=3	29.6875	3.125	21.875	12.5	0	15.625	7.8125	9.375
	29.4872	6.41026	12.8205	16.6667	3.84615	6.41026	12.8205	11.5385
	21.4286	3.57143	7.14286	21.4286	3.57143	25	14.2857	3.57143
	61.194	5.47264	4.97512	15.4229	0.995025	7.46269	3.48259	0.497512
	22.9947	3.74332	8.55615	20.8556	2.13904	19.2513	9.62567	9.62567
	18.1818	5.45455	6.36364	25.4545	2.72727	9.09091	20.9091	9.09091
	25.3165	7.59494	10.1266	18.9873	1.26582	12.6582	7.59494	7.59494
	30.4348	4.34783	6.52174	28.2609	2.17391	17.3913	4.34783	6.52174
	30.7087	11.0236	7.08661	25.1969	4.72441	9.44882	4.72441	6.29921
	42.6396	11.1675	19.2893	8.12183	4.06091	5.58376	6.09137	2.53807
	50	10	4	14	0	16	2	4
	17.3913	4.34783	8.69565	21.7391	4.34783	17.3913	8.69565	17.3913
	42.3077	15.3846	7.69231	15.3846	3.84615	7.69231	3.84615	0
	42.1053	1.31579	14.4737	15.7895	7.89474	6.57895	7.89474	3.94737
	18.239	10.6918	6.28931	21.3836	1.25786	23.2704	6.91824	11.9497
	37.8378	4.05405	5.40541	18.9189	2.7027	12.1622	13.5135	5.40541
	36.6197	4.22535	14.0845	7.04225	2.8169	9.85915	9.85915	9.85915

## Sheet: ED Fig. 4c
	number of LD organelle units identified by SIM
	ER-LD	M-ER-LD	P-ER-LD	M-ER-P-LD
	27	6	8	0
	18	18	22	28
	11	11	4	23
	12	50	3	13
	10	33	6	31
	14	16	2	6
	15	8	7	1
	14	20	13	76
	14	53	17	21
	15	8	4	4
	19	30	8	15
	15	15	11	8
	1	7	10	30
	16	31	17	17
	16	21	12	15
	16	49	19	57
	118	35	22	5
	15	42	9	40
	19	11	15	10
	12	26	29	34
	17	5	6	6
	13	5	11	28
	18	21	17	50
	18	11	13	16
	12	22	17	35
	16	65	25	44
	12	9	10	9
	16	11	29	38
	15	19	21	24
	16	4	7	13

## Sheet: ED Fig. 4d
LD-organelle units (%)
	Ly-ER-LD					M-ER-Ly-LD					P-ER-Ly-LD					M-ER-P-Ly-LD
time (h)	0	1	6	16	24	0	1	6	16	24	0	1	6	16	24	0	1	6	16	24
n=1	100	0	0	13.6364	1.9802	0	0	0	27.2727	2.9703	0	0	0	9.09091	0	0	0	0	9.09091	0.990099
	20	0	0	9.80392	13.9442	40	0	0	5.88235	4.38247	0	0	0	2.94118	2.39044	20	25	0	0.980392	2.78884
		0	0	7.31707	12.5		0	0	4.87805	2.5		0	0	7.31707	10		12.5	0	4.87805	2.5
		0		8.10811	16.3265		0		0	0		0		2.7027	0		0		0	0
				0	5.33333				0	0				0	2.66667				16.6667	1.33333
				0	23.3333				0	0				7.69231	0				0	6.66667
				7.14286	5.88235				7.14286	0				21.4286	0				0	0
				14.2857	9.09091				1.2987	18.1818				3.8961	18.1818				0	4.54545
				17.2414	9.90991				0	9.90991				3.44828	0.900901				0	3.6036
				11.1111	10.5263				11.1111	28.9474				0	5.26316				0	10.5263
				8	12.7273				0	3.63636				0	5.45455				0	7.27273
				0	11.5385				0	15.3846				0	7.69231				0	7.69231
				0	18.3673				0	10.2041				23.5294	16.3265				0	6.12245
				20	4.87805				0	0				0	2.43902				0	0
				11.9048	12.3288				16.6667	6.84931				2.38095	4.10959				7.14286	1.36986
					0					0					0					0
					10.1695					3.38983					0					0
n=2	0	100	24	9.09091	9.85915	33.3333	0	32	18.1818	1.40845	0	0	0	4.54545	2.8169	0	0	0	4.54545	2.11268
	33.3333	0	0	25.8065	19.802	0	0	0	27.4194	17.8218	0	0	0	6.45161	6.93069	0	0	0	1.6129	9.90099
	31.5789	25	0	14.2857	23.5294	10.5263	0	0	0	13.2353	0	0	0	14.2857	14.7059	0	0	0	0	5.88235
	75	20	50	7.40741	2.85714	0	0	0	3.7037	2.85714	0	0	0	0	0	0	0	0	0	0
	20	33.3333	57.1429	12.5	12.2449	0	0	0	12.5	16.3265	0	0	0	12.5	8.16327	0	0	0	6.25	18.3673
	0	100	0	14.4928	15	0	0	0	5.7971	5	100	0	0	2.89855	0	0	0	0	0	5
	20	0	25	37.8378	9.34579	0	16.6667	0	2.7027	4.6729	0	0	0	2.7027	4.6729	0	0	0	2.7027	5.60748
	0	0	22.2222	50	22.4138	50	33.3333	0	23.0769	15.5172	0	0	11.1111	3.84615	12.069	0	0	0	0	1.72414
	100	100	28.5714	3.7037	29.4118	0	0	28.5714	7.40741	11.7647	0	0	14.2857	3.7037	0	0	0	0	0	0
		33.3333	33.3333	28.5714	6.32911		33.3333	33.3333	7.14286	7.59494		0	0	21.4286	0		0	0	0	3.79747
			0	8	8.63787			0	24	9.63455			0	0	3.32226			0	12	3.32226
			33.3333	21.0526	27.6596			0	10.5263	21.2766			0	0	2.12766			0	0	10.6383
			0	19.5876	8.62069			0	15.4639	18.9655			0	7.2165	3.44828			0	7.2165	8.62069
				12.3077	20.6897				1.53846	17.2414				0	10.3448				1.53846	27.5862
				18.75	23.8579				0	15.736				6.25	5.07614				0	5.58376
					14.1667					13.3333					10					10
					23.6364					9.09091					9.09091					7.27273
n=3	33.3333	50	0	20	12.5	0	25	0	15	15.625	0	25	0	15	7.8125	16.6667	0	0	15	9.375
	40	0	0	12.766	16.6667	10	100	50	0	6.41026	0	0	0	0	12.8205	0	0	0	2.12766	11.5385
	22.2222	0	0	17.6471	21.4286	0	0	66.6667	0	25	0	0	0	5.88235	14.2857	0	0	0	0	3.57143
	40	100	100	33.3333	15.4229	20	0	0	16.6667	7.46269	0	0	0	0	3.48259	20	0	0	0	0.497512
	0	33.3333	16.6667	15.3846	20.8556	50	33.3333	0	5.12821	19.2513	0	0	0	2.5641	9.62567	0	0	16.6667	0	9.62567
	26.087		57.1429	9.80392	25.4545	4.34783		42.8571	13.7255	9.09091	4.34783		0	15.6863	20.9091	4.34783		0	7.84314	9.09091
			30	32.5	18.9873			5	25	12.6582			0	10	7.59494			5	5	7.59494
				14.2857	28.2609				57.1429	17.3913				14.2857	4.34783				14.2857	6.52174
				9.67742	25.1969				22.5806	9.44882				3.22581	4.72441				32.2581	6.29921
				26.087	8.12183				8.69565	5.58376				8.69565	6.09137				4.34783	2.53807
				44.4444	14				5.55556	16				5.55556	2				0	4
				27.1739	21.7391				15.2174	17.3913				6.52174	8.69565				8.69565	17.3913
				13.9344	15.3846				18.0328	7.69231				8.19672	3.84615				6.55738	0
				27.2727	15.7895				4.54545	6.57895				4.54545	7.89474				0	3.94737
				28.5714	21.3836				0	23.2704				14.2857	6.91824				0	11.9497
					18.9189					12.1622					13.5135					5.40541
					7.04225					9.85915					9.85915					9.85915

## Sheet: ED Fig. 4e
RNA Sequencing read counts
LD metabolism
Gene	naive_1	naive_2	naive_3	LPS/IFNg_1	LPS/IFNg_2	LPS/IFNg_3	adjusted P value
Dgat1	178.251	207.057	223.497	299.316	305.416	307.995	0.000336794
Lipe	335.862	283.935	350.9	713.348	786.283	735.837	7.43117e-37
Gpat4	1429.76	1355.1	1411.16	1635.03	1663.54	1653.38	0.000209328
Acsl5	2834.19	2615.89	2720.83	3172.49	3233.51	3262.94	1.19664e-13
Lpin2	1606.13	1622.63	1632.5	3626.07	3646.79	3699.8	5.61199e-104
Agpat4	306.779	355.687	344.422	1446.47	1456.9	1452.34	2.20143e-187
Acsl1	1089.21	975.834	1000.88	27661	27011.7	27135.7	0
Gpat3	15.0106	34.8512	12.9563	255.803	231.336	226.808	4.07081e-60
Acsl4	1789.08	1909.64	1780.41	3306.98	3067.15	3069.64	1.6164e-42
Dgat2	2.81449	4.10014	8.63755	40.8758	46.7871	33.5057	1.70015e-09
Agpat1	1390.36	1341.77	1375.53	1823.59	2072.93	1899.52	9.17218e-12
Agpat5	708.313	659.098	685.605	748.949	696.608	738.414	0.251076
Cideb	12.1961	13.3255	5.39847	30.3272	18.195	32.217	0.000150665
Pnpla2	1643.66	1612.38	1618.46	1624.48	1841.59	1712.66	2.06245e-06
Tmem159	437.184	468.441	488.022	508.969	612.131	546.401	0.16758
Bscl2	1114.54	1078.34	1123.96	1099.69	1212.57	1099.24	0.222158
Abhd5	1568.61	1474	1549.36	895.311	972.131	934.293	3.48213e-28
Agpat2	504.732	473.566	502.058	359.97	384.694	385.315	6.64548e-11
Gpam	214.839	210.132	223.497	138.45	163.755	163.662	0.174455
Acsl3	253.304	284.96	275.322	55.3801	58.4838	60.568	2.29765e-36
Lpin1	455.947	551.469	556.042	77.7958	93.5741	83.7642	5.34922e-73
Plin2	23860.3	20744.7	23195.1	16926.5	17940.2	16962.9	1.05131e-38
Fitm2	128.528	113.779	129.563	102.849	115.668	115.981	0.55737
Agpat3	1782.51	2009.07	1737.23	1645.58	1595.96	1640.49	0.0940192
Mgll	5.62898	140.43	24.833	3.95572	0	1.28868	0.000304549
Plin3	2106.18	2433.43	2195.02	1697	1854.59	1898.23	1.03941e-07
mitochondrial beta-oxidation
Gene	naive_1	naive_2	naive_3	LPS/IFNg_1	LPS/IFNg_2	LPS/IFNg_3	adjusted P value
Acaa2	685.797	637.572	622.983	282.175	292.419	296.397	4.88932e-46
Acad10	109.765	100.453	100.412	77.7958	59.7835	82.4756	0.0067988
Acad11	372.451	419.24	396.248	386.342	393.791	395.625	0.916409
Acad12	320.852	324.936	329.307	261.077	295.018	265.468	5.60808e-06
Acad8	479.401	531.993	493.42	456.226	462.672	479.389	0.0862706
Acad9	318.037	301.36	301.235	229.432	235.235	222.942	0.00515889
Acadl	1242.13	1428.9	1282.68	1906.66	1794.8	1916.27	5.00383e-21
Acadm	1166.14	1115.24	1187.66	590.721	590.037	582.484	4.73607e-46
Acads	888.44	796.453	917.74	396.89	440.578	385.315	5.85207e-53
Acadsb	681.106	744.176	714.757	938.824	951.337	956.201	1.1646e-08
Acadvl	1233.68	1038.36	1184.42	801.692	960.435	936.871	1.43382e-08
Cpt1a	2869.84	2738.89	2748.9	3910.89	3962.61	3792.59	3.61885e-13
Cpt1c	12.1961	20.5007	25.9126	9.23001	10.3971	2.57736	0.0066176
Cpt2	398.719	397.714	369.255	371.837	398.99	384.027	0.804508
Decr1	596.672	551.469	568.999	291.405	288.52	335.057	9.24298e-19
Decr2	486.907	520.718	504.217	508.969	570.542	502.585	0.393025
Eci1	232.664	235.758	220.257	187.237	191.047	163.662	0.00755959
Eci2	414.668	434.615	416.762	363.926	432.78	416.244	0.696826
Hadh	967.246	897.931	939.333	297.997	302.816	300.263	9.68442e-80
Hadha	2225.32	2213.05	2320.26	1637.67	1595.96	1587.65	4.33084e-22
Hadhb	906.265	951.233	924.218	704.118	653.719	661.093	6.35265e-11
Mcee	351.811	394.639	408.124	213.609	214.441	216.498	2.98294e-25
Mut	711.127	687.799	742.829	287.449	279.423	271.912	1.59044e-34
Pcca	494.412	440.765	444.834	337.555	326.21	378.872	0.00114643
Pccb	435.308	447.941	489.101	88.3444	87.0759	105.672	8.66436e-74
Slc25a20	540.382	498.167	535.528	916.408	866.861	889.19	6.13926e-13
Slc25a29	6.56714	6.15021	8.63755	5.27429	5.19856	7.73208	0.291578
peroxisomal beta-oxidation
Gene	naive_1	naive_2	naive_3	LPS/IFNg_1	LPS/IFNg_2	LPS/IFNg_3	adjusted P value
Abcd1	2133.38	1849.16	2017.95	1844.68	1970.26	1936.89	0.0229982
Abcd2	343.368	391.564	408.124	64.6101	53.2853	57.9906	1.02885e-68
Abcd3	1412.87	1341.77	1378.77	1141.88	1064.41	1179.14	0.0034045
Abcd4	263.624	282.91	248.33	406.12	448.376	399.491	6.02368e-14
Acaa1a	1158.63	1101.91	1179.03	1373.95	1369.82	1404.66	1.07736e-05
Acox1	1712.15	1707.71	1673.53	1348.9	1287.94	1356.98	1.9295e-09
Acox3	1871.63	2594.36	1933.73	2240.25	2126.21	2085.09	0.161958
Crat	1411	1550.88	1453.27	1052.22	1164.48	1086.36	1.47663e-09
Crot	905.327	974.809	959.848	606.543	548.448	615.989	7.32599e-13
Ech1	1089.21	1075.26	1121.8	784.551	765.489	717.795	2.33286e-13
Ehhadh	58.1661	79.9528	79.8973	17.1414	25.9928	18.0415	3.57939e-08
Hsd17b4	2017.05	1938.34	2067.61	690.932	760.29	721.661	7.8023e-129

## Sheet: ED Fig. 4f
LD mass (µm^3)
	naive	LPS/IFNg
n=1	3.12559	40.0697
n=2	1.26477	21.9701
n=3	3.07058	19.7267
n=4	6.38136	9.49527

## Sheet: ED Fig. 4g
TG levels (A.U.)
	naive	LPS/IFNg
n=1	208789	307101
n=2	83035.5	170864
n=3	82615	141673

## Sheet: ED Fig. 4h
%FC 13C-palmitate uptake
	naive	LPS/IFNg
n=1	34.958	47.628
n=2	38.535	47.611
n=3	39.028	50.834

## Sheet: ED Fig. 4i
13C-Palmiate in TG
	LPS/IFNg
n=1	31.2273
n=2	31.4161
n=3	35.5533

## Sheet: ED Fig. 4j
%FC 13C-palmitate in citrate
	naive	LPS/IFNg
n=1	9.84	3.539
n=2	10.437	3.74
n=3	11.337	3.769

## Sheet: ED Fig. 4k
%FC 13C-Glucose in palmitate
	naive	LPS/IFNg
n=1	1.606	0.57
n=2	2.284	0.499
n=3	1.737	0.407
n=4	1.16751	0.451042
n=5	0.98836	0.434074
n=6	0.913293	0.316149
n=7	1.28778	0.595101
n=8	1.15209	0.57219
n=9		0.576802
