# Supplementary material for: Functional multi-organelle units control inflammatory lipid metabolism of macrophages
Source: Nat Cell Biol. 2024 Jul 5;26(8):1261–73. doi: 10.1038/s41556-024-01457-0 (PMC11321999; doi:10.1038/s41556-024-01457-0)
Supplement: Supplementary file 16 — Statistical source data. [file 41556_2024_1457_MOESM16_ESM.xlsx]

## Sheet: ED Fig. 5b
%FC 13C-palmitate in TG Isotopologues
	isotopologues	n=1	n=2	n=3
vehicle	M+1	0	0	0.0015
	M+2	0.006	0.0087	0.0066
	M+3	0.0034	0	0.0028
	M+4	0	0	0
	M+5	0	0.0001	0.0001
	M+6	0	0.0004	0.0006
	M+7	0	0	0
	M+8	0.0003	0	0
	M+9	0.0002	0.0002	0.0005
	M+10	0.0001	0.0004	0
	M+11	0	0	0
	M+12	0	0	0
	M+13	0	0	0
	M+14	0.1131	0.1256	0.0971
	M+15	0	0	0
	M+16	0.3621	0.4122	0.3794
	M+17	0	0	0
	M+18	0	0	0
	M+19	0	0	0
	M+20	0.0019	0	0.0005
	M+21	0.0035	0.0039	0.0076
	M+22	0	0	0
	M+23	0	0.0002	0
	M+24	0	0	0
	M+25	0.0003	0.0002	0
	M+26	0	0	0.0003
	M+27	0	0	0
	M+28	0	0	0
	M+29	0	0	0
	M+30	0.1062	0.1743	0.0866
	M+31	0	0	0
	M+32	0.154	0.0753	0.1927
	M+33	0	0	0
	M+34	0	0	0
	M+35	0.0003	0.0012	0
	M+35	0.0022	0.0009	0.0022
	M+36	0.0012	0.0012	0.001
	M+37	0.0018	0.0004	0.0007
	M+38	0.0006	0.0007	0.0011
	M+39	0.0019	0.0017	0.0001
	M+40	0.0007	0.0001	0.0007
	M+41	0.0003	0.0005	0
	M+42	0	0.0008	0
	M+43	0.0013	0.0008	0.0007
	M+44	0	0	0
	M+45	0	0	0
	M+46	0.0005	0.0014	0.0004
	M+47	0	0.0003	0
	M+48	0.0017	0.0009	0.0016
	M+49	0.0005	0.0002	0.0003
	M+50	0	0	0.0003
	M+51	0	0.0002	0
	M+52	0.001	0.0008	0.0004
etomoxir (CPT1Ai)	M+1	0	0	0
	M+2	0.005	0.0075	0.0025
	M+3	0.0015	0.0002	0.0027
	M+4	0	0	0
	M+5	0.0015	0.0015	0.0007
	M+6	0	0	0.0011
	M+7	0	0	0
	M+8	0	0.0002	0.0002
	M+9	0.0011	0.0001	0.0007
	M+10	0.0002	0.0004	0.0004
	M+11	0.0008	0	0.0001
	M+12	0	0	0
	M+13	0.0006	0	0
	M+14	0.0164	0.0211	0.0195
	M+15	0	0	0
	M+16	0.5092	0.4935	0.4784
	M+17	0	0	0
	M+18	0	0	0
	M+19	0	0	0
	M+20	0	0	0
	M+21	0.0068	0.0074	0.0065
	M+22	0	0	0
	M+23	0	0	0
	M+24	0.0001	0	0
	M+25	0.0001	0.0001	0
	M+26	0	0	0.0005
	M+27	0.0014	0.0007	0.0003
	M+28	0	0	0
	M+29	0	0	0
	M+30	0.0443	0.049	0.0471
	M+31	0	0	0
	M+32	0.2362	0.2312	0.2513
	M+33	0	0	0
	M+34	0	0	0
	M+35	0	0	0
	M+35	0.0019	0.0011	0.0013
	M+36	0.0011	0.001	0.0014
	M+37	0.0023	0.0001	0.0013
	M+38	0.0012	0.0012	0.0005
	M+39	0.0016	0.0004	0.0005
	M+40	0	0.0009	0.0006
	M+41	0.0009	0.0002	0
	M+42	0.0009	0.0004	0.0005
	M+43	0.0011	0.0018	0.0015
	M+44	0.0003	0.0001	0
	M+45	0	0	0
	M+46	0.0004	0.0003	0.0002
	M+47	0	0	0
	M+48	0.0018	0.0018	0.0016
	M+49	0.0005	0.0003	0.0003
	M+50	0.0003	0.0002	0.0005
	M+51	0.0008	0	0
	M+52	0.0008	0.0007	0.0007
