# Supplementary material for: Functional multi-organelle units control inflammatory lipid metabolism of macrophages
Source: Nat Cell Biol. 2024 Jul 5;26(8):1261–73. doi: 10.1038/s41556-024-01457-0 (PMC11321999; doi:10.1038/s41556-024-01457-0)
Supplement: Supplementary file 17 — Statistical source data. [file 41556_2024_1457_MOESM17_ESM.xlsx]

## Sheet: ED Fig. 6b
Total TG levels
LPS/IFNg +	vehicle	DGAT1i	ATGLi
n=1	156004	106868	301878
n=2	174596	120262	345343
n=3	213895	127293	330006
	line = naïve
	95100.3

## Sheet: ED Fig. 6c
% FC 13C-palmitate in citrate
	vehicle	DGAT1i	ATGLi
n=1	3.712	5.8255	3.7575
n=2	3.393	5.715	3.5745
n=3	3.279	5.2785	3.4865

## Sheet: ED Fig. 6d
ratio of M+14/M+16 13C-palmitate isotopolougues in TG
	vehicle	ATGLi
n=1	0.229007	0.170878
n=2	0.214306	0.170521
n=3	0.175841	0.126118

## Sheet: ED Fig. 6f
MFI RedC12 in peroxisomes (average per cell) n=3
vehicle	ATGLi
29136	23877.2
31675.3	21165.7
32891.4	23656.9
34982.1	18641.1
30546.3	19065
32531.5	24744.8
22720.6	23550.2
26301	18992.9
27085.9	19887.5
29670.9	22431.1
35481.7	15269.9
26796.9	15646.7
23644.6	16089.1
26060.7	24045
23827.3	24809.8
31650.2	20167.3
26280.2	21976.2
24568.8	23207.1
25437.7	17283.7
23933.4	25892.3
20713.2	20820
32054.1	20035.9
35338.6	22557.6
23335.5	24694.2
41358.2	15879.4
37134.7	19516.5
25836.1	21240.9
35460.2	17918.5
34718.4	24293.3
34632.8	18075.7
32784.3	21311.2
31375.2	22258.4
34499.8	29160.4
33131.8	23855.7
35071.4	16709.8
32911.5	17670
22112.6	17750
24437.4	15233.3
24034.1	21950.5
21860.8	18048.6
18956.1

## Sheet: ED Fig. 6h
number of LD-organelle units n=3
	young				aged
	Ly-ER-LD	M-ER-Ly-LD	P-ER-Ly-LD	M-ER-P-Ly-LD	Ly-ER-LD	M-ER-Ly-LD	P-ER-Ly-LD	M-ER-P-Ly-LD
n=1	6	2	1	0	1	1	0	3
	7	0	2	0	2	0	0	0
	1	0	1	0	1	3	0	0
	0	0	1	0	6	4	7	1
	4	4	2	0	0	3	2	1
	3	1	0	0	4	1	2	0
	6	2	1	1	4	2	4	3
	0	2	2	1	0	0	0	0
	3	3	4	5	5	3	1	0
	1	1	2	1	1	1	0	1
	4	0	1	1	0	5	4	3
	2	0	0	0	2	2	2	1
	5	2	1	0	0	2	0	2
	5	1	0	7	2	1	0	0
	2	1	3	2	0	1	0	1
	6	2	1	0	7	2	1	1
n=2	1	3	0	2	1	0	0	1
	2	1	0	0	0	0	1	1
	2	0	1	0	1	0	0	0
	3	0	0	0	5	1	2	2
	2	1	1	0	2	0	1	0
	1	2	0	1	0	3	0	4
	2	2	0	0	1	0	3	1
	1	1	2	1	2	2	0	1
	3	1	0	0	1	3	0	0
	2	3	0	0	3	1	2	0
	1	2	0	0	1	2	2	2
	1	2	1	0	1	1	0	0
	2	1	0	1	2	2	1	0
	1	0	0	0	1	0	0	0
	0	1	0	0	0	0	0	4
n=3	4	4	0	5	3	9	2	2
	2	2	1	2	2	3	0	8
	12	1	9	1	3	1	4	3
	13	1	1	1	9	5	4	2
	1	4	0	1	3	1	5	1
	0	3	0	0	9	6	3	3
	0	3	0	0	4	1	5	3
	7	3	1	0	2	3	2	2
	4	1	0	1	5	4	4	4
	7	4	2	2	6	7	4	1
	4	1	3	0	2	5	0	3
	5	7	4	4	2	1	1	0
	3	2	0	0	9	5	7	9
	4	2	8	2	8	4	5	4
	5	5	1	1	6	0	11	7
	2	3	6	2
