# Supplementary material for: Functional multi-organelle units control inflammatory lipid metabolism of macrophages
Source: Nat Cell Biol. 2024 Jul 5;26(8):1261–73. doi: 10.1038/s41556-024-01457-0 (PMC11321999; doi:10.1038/s41556-024-01457-0)
Supplement: Supplementary file 18 — Statistical source data. [file 41556_2024_1457_MOESM18_ESM.xlsx]

## Sheet: ED Fig. 7b
LD number per cell
	Ctrl	Miga2 OE
n=1	160	48
	124	141
	292	292
	102	198
	70	150
	53	140
	76	118
	229	344
	122	80
	127	121
	69	75
	97	294
	299	225
	174	193
	81	352
	115	159
	173	334
		115
		118
n=2	200	168
	131	169
	175	99
	128	210
	192	138
	43	83
	69	94
	143	282
	251	117
	210	152
	181	266
	97	82
	107	60
	74	120
	66	64
	147	144
	54	148
	39	139
n=3	68	202
	107	208
	131	139
	284	134
	56	222
	131	135
	38	222
	136	342
	47	362
	274	133
	80	164
	107	82
	192	143
	37	89
	135	204
	46	364
		150
		154

## Sheet: ED Fig. 7c
LD volume (um^3)
Ctrl
n=1																n=2																		n=3
cell1	cell2	cell3	cell4	cell5	cell6	cell7	cell8	cell9	cell10	cell11	cell12	cell13	cell14	cell15	cell16	cell1	cell2	cell3	cell4	cell5	cell6	cell7	cell8	cell9	cell10	cell11	cell12	cell13	cell14	cell15	cell16	cell17	cell18	cell1	cell2	cell3	cell4	cell5	cell6	cell7	cell8	cell9	cell10	cell11	cell12	cell13	cell14	cell15	cell16
0.073632	0.110719	0.09389	0.038705	0.112822	0.010652	0.035957	0.075677	0.083508	0.024776	0.08119	0.126741	0.046865	0.075556	0.13141	0.011902	0.031216	0.056985	0.328935	0.100054	0.114609	0.218916	0.098516	0.002809	0.169096	0.109476	0.022559	0.148946	0.080609	0.006704	0.016366	0.129506	0.169615	0.033197	0.069708	0.002587	0.028696	0.042257	0.004318	0.047839	0.090659	0.029654	0.24091	0.003517	0.079675	0.028348	0.021052	0.054238	0.090666	0.140371
0.070391	0.181269	0.047586	0.1122	0.136954	0.054479	0.004562	0.065778	0.198619	0.029313	0.129924	0.043407	0.010771	0.115455	0.050787	0.093031	0.01516	0.05472	0.111379	0.234382	0.108018	0.344816	0.033807	0.004676	0.120624	0.01406	0.075116	0.221412	0.073584	0.015408	0.003503	0.047844	0.096173	0.387002	0.11956	0.015549	0.008365	0.122568	0.024871	0.070032	0.676146	0.015199	0.237159	0.070615	0.001512	0.040385	0.046967	0.133203	0.031814	0.177471
0.071593	0.216647	0.028406	0.072379	0.147789	0.017384	0.116219	0.063905	0.234538	0.158351	0.112461	0.06053	0.100855	0.060957	0.003859	0.048364	0.106873	0.02573	0.005343	0.139479	0.210797	0.159896	0.132842	0.120831	0.034433	0.059742	0.053365	0.221951	0.120039	0.012125	0.005644	0.02316	0.019123	0.12934	0.024717	0.005651	0.012743	0.143512	0.220166	0.06201	2.32126	0.02857	0.247037	0.198817	0.083434	0.052558	0.026427	0.037694	0.211467	0.878542
0.048381	0.022164	0.129334	0.035866	0.027144	0.031931	0.132843	0.07319	0.552436	0.074022	0.020305	0.158802	0.003656	0.039321	0.211124	0.033117	0.071913	0.069083	0.088043	0.146884	0.183843	0.388209	0.227555	0.040893	0.127908	0.2121	0.033071	0.204161	0.04447	0.211266	0.027821	0.002787	0.136813	0.120354	0.046479	0.017227	0.032548	0.061775	0.169227	0.131972	0.679967	0.147145	0.121783	0.145065	0.023235	0.194921	0.522703	0.13411	0.059459	0.044328
0.07658	0.19659	0.131737	0.026689	0.140661	0.121849	0.118251	0.068383	0.05973	0.053929	0.198274	0.086758	0.058391	0.084814	0.036119	0.077317	0.084527	0.036981	0.054627	0.143833	0.096653	0.152086	0.169153	0.05628	0.120874	0.113472	0.00346	0.182962	0.121943	0.071236	0.138697	0.059079	0.021596	0.100001	0.103116	0.040025	0.252644	0.042324	0.014559	0.020662	0.109522	0.038721	0.197137	0.140963	0.127573	0.052854	0.031894	1.0297	0.120904	0.07242
0.124842	0.076775	0.143232	0.020754	0.098319	0.016831	0.807547	0.111473	0.094403	0.033672	0.080374	0.130656	0.004516	0.119487	0.093867	0.096512	0.128671	0.039437	0.180002	0.125154	0.105997	0.540189	0.194209	0.049678	0.226276	0.062379	0.033678	0.325832	0.12672	0.217917	0.078421	0.050074	0.018991	0.042265	0.082421	0.074449	0.014349	0.120495	0.186711	0.06517	0.014215	0.004198	0.08593	0.094482	0.141027	0.099746	0.028981	0.04567	0.435628	0.015951
0.167859	0.100449	0.04721	0.040878	0.157663	0.037685	0.060665	0.032991	0.060523	0.02221	0.009588	0.05579	0.039735	0.128122	0.020083	0.040827	0.195986	0.029144	0.005055	0.268766	0.119675	0.389138	0.244337	0.007669	0.029419	0.167655	0.005136	0.228692	0.065634	0.270495	0.055263	0.029884	0.017042	0.097408	0.039497	0.023567	0.012926	0.130166	0.017362	0.031078	0.166136	0.01353	0.11923	0.117188	0.082471	0.048348	0.037426	0.085697	0.056603	0.096537
0.079836	0.062845	0.072137	0.032327	0.102828	0.060455	0.455979	0.08038	0.086443	0.057998	0.026021	0.106746	0.091037	0.015961	0.043475	0.003574	0.157622	0.02192	0.050633	0.046607	0.016721	0.091213	0.20596	0.106819	0.05153	0.031417	0.03902	0.169277	0.067005	0.189895	0.173428	0.016764	0.005073	0.006158	0.030821	0.160856	0.066418	0.07966	0.123678	0.058065	0.378891	0.11333	0.252496	0.151778	0.168913	0.06099	0.019359	0.107697	0.183591	0.095569
0.007039	0.047381	0.137143	0.034868	0.121564	0.014678	0.132255	0.144297	0.208226	0.042136	0.170315	0.091884	0.046791	0.012762	0.055493	0.195373	0.078689	0.057245	0.074897	0.139494	0.121476	0.026717	0.022615	0.156772	0.045157	0.047903	0.041846	0.255466	0.337883	0.079047	0.459726	0.058287	0.09677	0.069227	0.061669	0.067208	0.009128	0.002272	0.298448	0.049074	0.095273	0.016251	0.188985	0.487496	0.020682	0.168701	0.058274	0.044067	0.03894	0.316933
0.209358	0.098855	0.073638	0.041389	0.00713	0.015732	0.084893	0.046336	0.072817	0.151049	0.037815	0.022407	0.054373	0.120075	0.008884	0.068644	0.057245	0.028532	0.077828	0.185659	0.067604	0.035497	0.552195	0.00518	0.251163	0.102112	0.007133	0.201754	0.00675	0.313365	0.03043	0.005946	0.104339	0.188089	0.038346	0.063073	0.108322	0.089315	0.007388	0.116083	0.171891	0.018418	0.329016	0.074188	0.19837	0.039258	0.086574	0.065158	0.003482	0.128166
0.100035	0.032134	0.147269	0.003143	0.008216	0.060189	0.150375	0.054316	0.117324	0.034463	0.136186	0.074566	0.063023	0.098207	0.049614	0.093438	0.105465	0.137237	0.077815	0.250455	0.00601	0.003973	0.083777	0.048567	0.029298	0.053466	0.023321	0.255369	0.078057	0.081507	0.008985	0.021544	0.117884	0.073505	0.039365	0.201389	0.123576	0.168247	0.001685	0.113438	0.187741	0.173653	0.161097	0.077424	0.40232	0.080331	0.093909	0.228055	0.116303	0.097759
0.105768	0.031051	0.149157	0.033172	0.193789	0.256269	0.117072	0.058206	0.237495	0.040378	0.003493	0.028002	0.05229	0.133036	0.080552	0.021284	0.15192	0.027309	0.074412	0.246726	0.08915	0.009865	0.344832	0.041245	0.002243	0.129071	0.009544	0.191977	0.135028	0.051403	0.038546	0.02296	0.004495	0.041368	0.029005	0.073899	0.142375	0.134913	0.242663	0.117482	0.303221	0.250037	0.063761	0.134052	0.132338	0.024172	0.059076	0.0041	0.094055	0.182064
0.075322	0.112552	0.132793	0.070734	0.251035	0.028075	0.226659	0.058599	0.102309	0.047023	0.163526	0.071808	0.133189	0.02382	0.024231	0.05949	0.047708	0.108666	0.073407	0.275233	0.097775	0.020012	0.00635	0.378813	0.096906	0.862018	0.015345	0.100452	0.090531	0.320651	0.050526	0.052109	0.058105	0.053736	0.150202	0.080508	0.09692	0.272966	0.081394	0.00696	0.03545	0.048843	0.106544	0.017511	0.19067	0.101458	0.045115	0.043824	0.074966	0.084901
0.077916	0.062377	0.163856	0.023544	0.024957	0.059444	0.030904	0.072447	0.16766	0.094693	0.027034	0.097615	0.086907	0.126169	0.091468	0.027518	0.148449	0.023772	0.058104	0.161478	0.038147	0.126849	0.04407	0.062868	0.105785	0.020328	0.009139	0.117274	0.127942	0.120227	0.176525	0.034079	0.105244	0.039148	0.068695	0.067397	0.051698	0.150017	0.016449	0.018346	0.105911	0.018967	0.043052	0.019665	0.206148	0.013815	0.023755	0.053595	0.050469	0.051702
0.036798	0.113704	0.094569	0.020556	0.290156	0.022888	0.163128	0.037572	0.091624	0.199129	0.196058	0.061486	0.007633	0.030683	0.027031	0.075715	0.025554	0.035329	0.081518	0.024816	0.10061	0.042344	0.236758	0.075412	0.123804	0.097711	0.015426	0.016494	0.077428	0.007249	0.047053	0.230307	0.015034	0.055079	0.078381	0.03495	0.436483	0.137822	0.141142	0.032993	0.12634	0.110384	0.071127	0.113172	0.115527	0.017319	0.032584	0.054591	0.051761	0.018657
0.024198	0.054753	0.094192	0.029652	0.009204	0.015146	0.11875	0.051262	0.110848	0.023659	0.303702	0.017786	0.037931	0.069138	0.013912	0.072879	0.181276	0.061435	0.097482	0.33313	0.099541	0.177785	0.695979	0.140884	0.136801	0.024618	0.040002	0.00556	0.08802	0.234124	0.054134	0.03178	0.012308	0.135564	0.10589	0.173065	0.044532	0.153819	0.00227	0.175488	0.086659	0.012098	0.472313	0.135933	0.02713	0.067122	0.048351	0.071318	0.097768	0.159809
0.005251	0.083266	0.05126	0.031516	0.170126	0.025642	0.232257	0.052001	0.112049	0.038532	0.053971	0.018495	0.023575	0.077044	0.087437	0.007064	0.031095	0.06807	0.076848	0.104349	0.033698	0.175217	0.062198	0.007799	0.071433	0.132749	0.038384	0.206309	0.084071	0.028893	0.019995	0.145834	0.123214	0.043484	0.042372	0.318619	0.062718	0.372611	0.025171	0.217328	0.133868	0.07198	0.011582	0.038822	0.030134	0.013225	0.209254	0.063813	0.073261	0.053347
0.12338	0.419745	0.102127	0.02891	0.175011	0.012527	0.09328	0.079499	0.11547	0.070792	0.064859	0.046278	0.036168	0.11517	0.019145	0.083422	0.022017	0.060679	0.024821	0.513183	0.125462	0.269706	0.026545	0.162097	0.245115	0.071487	0.021426	0.071428	0.099414	0.162567	0.002025	0.05807	0.129665	0.439733	0.201716	0.175063	1.18033	0.161745	0.791612	0.138208	0.54364	0.002733	0.183523	0.226078	0.079136	0.018054	0.032631	0.020837	0.034184	0.056553
0.067441	0.12128	0.10763	0.039196	0.118887	0.011313	0.06996	0.158324	0.105585	0.023631	0.009483	0.023762	0.015481	0.15152	0.003536	0.054394	0.080389	0.193587	0.04806	0.054871	0.06706	0.247043	0.061845	0.080539	0.014496	0.602426	0.04171	0.103497	0.138106	0.296195	0.011108	0.023844	0.090084	0.042334	0.362928	0.186112	0.016095	0.079488	0.164486	0.281226	0.08586	0.033761	0.127348	0.038211	0.065841	0.355578	0.059487	0.015187	0.027753	0.057569
0.139381	0.125502	0.101134	0.044338	0.11637	0.127903	0.04398	0.041378	0.116374	0.045996	0.001581	0.017248	0.010657	0.145756	0.153767	0.038493	0.155897	0.197638	0.049141	0.030407	0.029797	0.191383	0.09381	0.055196	0.060111	0.012856	0.008327	0.025697	0.134969	0.179353	0.130638	0.241917	0.055144	0.150667	0.232575	0.20584	0.010601	0.149182	0.152615	0.144663	0.060516	0.067795	0.049068	0.067567	0.248333	0.012646	0.049111	0.267413	0.136273	0.551007
0.292134	0.010073	0.055362	0.04793	0.040845	0.014351	0.113415	0.06915	0.107447	0.064208	0.237366	0.054402	0.062022	0.028523	0.032551	0.0521	0.013696	0.041988	0.027878	0.129055	0.196835	0.050437	0.065865	0.058248	0.042099	0.035626	0.023723	0.271855	0.004215	0.028761	0.026903	0.044988	0.096661	0.154038	0.160072	0.11308	0.164942	0.168867	0.165108	0.154987	0.058821	0.040668	0.082663	0.020919	0.015097	0.164578	0.065911	0.024292	0.067436	0.014389
0.129748	0.221531	0.128576	0.018034	0.016347	0.025883	0.144345	0.076939	0.033718	0.030538	0.271056	0.08551	0.015026	0.08921	0.022589	0.029977	0.04125	0.395907	0.108365	0.226471	0.071107	0.07982	0.032655	0.133507	0.107864	0.335582	0.016242	0.04409	0.150968	0.230242	0.171369	0.110127	0.012032	0.49321	0.148394	0.176023	0.026198	0.178718	0.008541	0.138725	0.101705	0.059972	0.441335	0.111244	0.053972	0.054622	0.108327	0.154664	0.024853	0.047451
0.239403	0.010374	0.249137	0.232595	0.115406	0.036953	0.130415	0.056004	0.049329	0.060231	0.025835	0.032273	0.052097	0.096344	0.039107	0.062453	0.132393	0.090517	0.159775	0.259013	0.134869	0.151871	0.053265	0.074176	0.01505	0.047531	0.028194	0.159887	0.072814	0.121962	0.154736	0.024158	0.123511	0.156364	0.046037	0.071201	0.013863	0.027716	0.009928	0.163875	0.284818	0.044515	0.286933	0.001623	0.142985	0.067742	0.054662	0.166884	0.086826	0.258196
0.195206	0.195352	0.093585	0.13075	0.259822	0.137315	0.102088	0.083173	0.143759	0.041603	0.023972	0.032057	0.006137	0.045297	0.017493	0.116093	0.11091	0.191072	0.083768	0.25646	0.003183	0.004656	0.059893	0.089797	0.070045	0.113594	0.05557	0.17365	0.121119	0.120521	0.029176	0.577475	0.007413	0.133608	0.107934	0.050675	0.048791	0.046624	0.205395	0.027157	0.247122	0.052454	0.102396	0.063228	0.105167	0.358635	0.02299	0.114544	0.036526	0.106074
0.199932	0.008632	0.302697	0.12305	0.066488	0.049569	0.32466	0.060784	0.346466	0.079101	0.015658	0.164949	0.066492	0.053046	0.005234	0.076999	0.183362	0.092285	0.044692	0.156357	0.081668	0.107411	0.023706	0.026069	0.113805	0.034226	0.00692	0.009541	0.157729	0.04146	0.525006	0.106096	0.211946	0.412415	0.033841	0.136023	1.16861	0.007635	0.224786	0.010862	0.011243	0.048414	0.117489	0.029831	0.082195	0.053292	0.695405	0.016838	0.120776	0.044031
0.054289	0.054076	0.018577	0.050471	0.091441	0.03307	0.163729	0.079228	0.051942	0.064081	0.04691	0.011672	0.027624	0.038923	0.027719	0.073238	0.085482	0.147311	0.016072	0.077512	0.368651	0.20088	0.159322	0.030016	0.075125	0.076383	0.032087	0.124273	0.099135	0.142555	0.004714	0.200701	0.00366	0.486406	0.110473	0.041083	0.023036	0.01615	0.023266	0.577866	0.170861	0.131406	0.101586	0.057723	0.212774	0.016704	0.027401	0.035924	0.136172	0.042976
0.054074	0.127665	0.016077	0.018808	0.037178	0.036464	0.016635	0.095565	0.324837	0.034263	0.003047	0.495807	0.087504	0.10076	0.111311	0.147885	0.084665	0.08246	0.182205	0.323354	0.146563	0.180274	0.009883	0.175652	0.025393	0.519192	0.10288	0.024063	0.217972	0.170069	0.03036	0.015336	0.133869	0.008216	0.15645	0.067689	0.092239	0.141664	0.131211	0.225432	0.048574	0.11491	0.188531	0.068452	0.098041	0.065889	0.199207	0.09703	0.03731	0.045264
0.093583	0.100632	0.168353	0.023257	0.120906	0.038719	0.107003	0.04964	0.329545	0.011724	0.103966	0.059313	0.062502	0.053512	0.005286	0.120017	0.248276	0.047627	0.20418	0.154965	0.138766	0.11925	0.167348	0.024694	0.012459	0.028125	0.019509	0.090603	0.081718	0.207281	0.034148	0.074182	0.044565	0.264536	0.008776	0.002143	0.171949	0.179851	0.007126	0.074502	0.192488	0.106008	0.086384	0.012356	0.550586	0.179025	0.101977	0.904284	0.041261	0.056217
0.035473	0.073987	0.176673	0.076044	0.32563	0.210496	0.04307	0.043307	0.089195	0.020803	0.010676	0.004304	0.095304	0.145237	0.016586	0.055308	0.118673	0.096194	0.048232	0.034855	0.121646	0.305958	0.082177	0.158937	0.047083	0.066185	0.067147	0.426665	0.262194	0.034632	0.018381	0.213405	0.070195	0.021145	0.001531	0.036258	0.187669	0.016194	0.290249	0.097148	1.1397	0.047173	0.082977	0.117109	0.124429	0.007256	0.069851	0.158876	0.032858	0.178009
0.128967	0.281908	0.11478	0.071192	0.147157	0.01985	0.068963	0.074183	0.168044	0.068805	0.085931	0.257286	0.005614	0.062339	0.046384	0.091545	0.159139	0.152671	0.064874	0.117812	0.037102	0.288603	0.153888	0.037952	0.217721	0.049834	0.040051	0.043483	0.140391	0.133246	0.018338	0.028609	0.156486	0.285542	0.013166	0.02374	0.039048	0.057649	0.189889	0.296463	0.070543	0.026969	0.163908	0.117571	0.166702	0.615635	0.070492	0.302395	0.135965	0.009009
0.058851	0.11114	0.122663	0.066937	0.241325	0.00536	0.152045	0.055595	0.083192	0.035742	0.041295	0.040471	0.0386	0.067916	0.125763	0.076295	0.034353	0.071136	0.005361	0.023953	0.134212	0.214242	0.015622	0.090086	0.10719	0.081175	0.071407	0.017006	0.115047	0.093633	0.004654	0.064384	0.047781	0.006735	0.047108	0.026121	0.401206	0.007327	0.13564	0.893277	0.165435	0.097737	0.221535	0.155957	0.232693	0.019527	0.073469	0.12881	0.037835	0.017453
0.214628	0.069729	0.161171	0.017353	0.080942	0.033008	0.172152	0.138094	0.108007	0.021179	0.100645	0.107436	0.091367	0.087734	0.036126	0.029457	0.050007	0.144844	0.061519	0.074588	0.097239	0.499742	0.055213	0.042394	0.095339	0.06783	0.024475	0.248444	0.123665	0.063864	0.012667	0.049062	0.085655	0.100986	0.149868	0.120641	0.022843	0.159351	0.030861	0.073847	0.475936	0.041534	0.347326	0.085827	0.047414	0.094899	0.125187	0.049556	0.056665	0.17502
0.029799	0.349767	0.061702	0.031109	0.12614	0.005623	0.034847	0.085138	0.359959	0.012876	0.01487	0.067973	0.026613	0.07324	0.128651	0.051827	0.041239	0.087018	0.026121	0.41144	0.104275	0.120118	0.124162	0.126886	0.061844	0.09895	0.015603	0.002296	0.173173	0.529456	0.041053	0.095883	0.026386	0.099882	0.097257	0.038988	0.045586	0.18923	0.167175	0.044006	0.65252	0.085249	0.131208	0.039446	0.058413	0.058045	0.042538	0.112684	0.028851	0.009143
0.280511	0.028677	0.162465	0.032943	0.053847	0.029876	0.003299	0.068413	0.181988	0.029639	0.149371	0.082765	0.031059	0.118713	0.019183	0.085814	0.137686	0.096178	0.01336	0.119404	0.097484	0.113726	0.043088	0.042808	0.127151	0.01126	0.021892	0.672317	0.085716	0.192575	0.038875	0.056149	0.109941	0.007726	0.166192	0.052276	0.21823	0.018018	0.022018	0.171152	0.006354	0.025111	0.256407	0.021949	0.52558	0.034493	0.014604	0.027246	0.137972	0.148515
0.091761	0.070328	0.036199	0.149379	0.075112	0.028743	0.002094	0.054277	0.099667	0.038622	0.062215	0.056929	0.005384	0.068943	0.03697	0.026933	0.112994	0.060261	0.074233	0.647759	0.095289	0.163677	0.097593	0.067168	0.023503	0.022539	0.016048	0.28147	0.092402	0.188074	0.195164	0.083524	0.16097	0.258023	0.058604	0.005013	0.097417	0.150282	0.025626	0.21386	0.082044	0.076029	0.017598	0.080177	0.267548	0.056055	0.060201	0.230915	0.030432	0.047974
0.117596	0.02105	0.058466	0.045671	0.088208	0.211215	0.091553	0.042461	0.132782	0.062278	0.131635	0.012388	0.103695	0.050921	0.032336	0.214006	0.097508	0.016821	0.143963	0.04266	0.093922	0.692496	0.230892	0.093978	0.015611	0.144437	0.011312	0.109461	0.107024	0.651376	0.168159	0.015235	0.067192	0.023692	0.106557	0.019916	0.038631	0.153121	0.030331	0.399421	0.021237	0.155179	0.025846	0.159761	0.114617	0.083321	0.040874	0.168368	0.113034	0.256705
0.545021	0.092878	0.055378	0.075147	0.253278	0.052479	0.157345	0.043902	0.058865	0.025835	0.049512	0.242234	0.102897	0.018371	0.039966	0.081663	0.133636	0.034205	0.06055	0.22141	0.114871	0.058142	0.060662	0.112372	0.11775	0.067638	0.024772	0.152636	0.116439	0.089299	0.002925	0.025567	0.127383	0.168509	0.129578	0.074298	0.063523	0.047931	0.05032	0.259443	0.388998	0.077514	0.069144	0.152157	0.150865	0.079278	0.047517	0.1063	0.043856	0.082608
0.216286	0.095987	0.145832	0.0337	0.180457	0.043394	0.075601	0.062965	0.053256	0.075021	0.088583	0.744837	0.005769		0.081634	0.068974	0.049034	0.087399	0.073958	0.226832	0.114851	0.221211	0.11806	0.167176	0.018778	0.261865	0.020549	0.026278	0.120822	0.565069	0.005978	0.039069	0.114947	0.406343	0.073181	0.030666	0.594448	0.165632	0.17223	0.07618	0.024812	0.002774	0.069632	0.111766	0.089942	0.009453	0.029401	0.076633	0.046321	0.006754
0.074392	0.096067	0.122973	0.011063	0.081116	0.021078		0.009195	0.117912	0.011055	0.082005	0.052938	0.057618		0.095614	0.072302	0.061529	0.080589	0.138968	0.071348	0.006622	0.185798	0.120131	0.034537	0.097244	0.056405	0.029206	0.251212	0.117725	0.251805	0.040343	0.157825	0.037433	0.001125	0.051617	0.128138	0.020551	0.130463	0.0182	0.155232	0.091467	0.070244	0.242047	0.037671	0.09044	0.124339	0.068119	0.031657	0.001714	0.17847
0.003015	0.038558	0.127177	0.020389	0.049313	0.021129		0.040454	0.07953	0.011826	0.188507	0.059631	0.05099		0.234979	0.064854	0.130798	0.122322	0.123316	0.103448	0.024512	0.11336	0.03434	0.126819	0.166954	0.996282	0.020437	0.057359	0.114878	0.257719	0.055475	0.061835	0.01519		0.09402	0.008437	0.191044	0.022598	0.057618	0.049834	0.043715	0.047449	1.31239	0.210006	0.204588	0.033531	0.078215	0.012297	0.106198	0.028808
0.162188	0.153115	0.017016	0.032419	0.141753	0.07587		0.032105	0.092714	0.050859	0.05485	0.052492	0.061696		0.00688	0.103238	0.148122	0.170249	0.079302	0.278976	0.106241	0.209992	0.033342	0.005844	0.086338	0.242567	0.095763	0.150937	0.143423	0.191699	0.156358	0.097787	0.12652		0.049692	0.007692	0.119738	0.003392	0.006466	0.264477	0.01206	0.032898	0.048658	0.060843	0.003146	0.123777	0.048206	0.083731	0.103848	0.310679
0.143864	0.074065	0.108829	0.031	0.020464	0.007368		0.059195	0.174545	0.052921	0.033579	0.091091	0.099262		0.050351	0.045698	0.018051	0.153235	0.148114	0.112238	0.065281	0.085128	0.463879	0.029376	0.070879	0.040328	0.019438	0.447307	0.055359	0.165176	0.438189	0.039849	0.037157		0.112028	0.050963	0.391457	0.037999	0.00916	0.172698	0.079675	0.064528	0.185212	0.260498	0.25344	0.394777	0.306198	0.016909	0.157463	0.09552
0.081402	0.02032	0.141457	0.01974	0.002917	0.012302		0.084601	0.099642	0.042863	0.003496	0.064468	0.004663		0.243755	0.034323	0.050156	0.021803	0.058501	0.104284	0.163241	0.213898	0.279559	0.566012	0.08584	0.064213	0.023177	0.137917	0.120202	0.236504	0.008715	0.00971	0.056201		0.071482	0.141044	0.010968	0.228009	0.022428	0.280896	0.050252	0.036162	0.249674	0.133833	0.124066	0.043303	0.012063	0.042963	0.062671	0.050264
0.076174	0.048504	0.118318	0.020795	0.073912	0.163442		0.037037	0.145597	0.035693	0.11246	0.081364	0.003816		0.137597	0.07571	0.02192	0.071959	0.157803	0.032438	0.021754		0.099206	0.310046	0.045652	0.244705	0.01253	0.709974	0.116233	0.183271	0.367921	0.082207	0.05191		0.084882	0.0888	0.019285	0.16101	0.078015	1.2374	0.104994	0.131973	0.108127	0.224978	0.157427	0.05867	0.05803	0.019373	0.034187	0.104568
0.039901	0.186789	0.342327	0.072416	0.177555	0.109038		0.04837	0.106065	0.029333	0.127571	0.077213	0.084646		0.066302	0.050318	0.036511	0.0759	0.090043	0.298587	0.128385		0.167205	0.060592	0.081931	0.071882	0.048527	0.813635	0.198662	0.241331	0.144497	0.069696	0.027311		0.064067	0.058125	0.201319	0.058022	0.102897	0.11879	0.13864	0.222375	0.052029	0.095202	0.082757	0.062734	0.048304	0.016358	0.009816	0.063668
0.047349	0.095813	0.09302	0.039244	0.140142	0.044527		0.095106	0.095183	0.060108	0.163618	0.030583	0.070161		0.005675	0.089807	0.136617	0.113789	0.04195	0.063298	0.026141		0.251216	0.118377	0.010184	0.357912	0.059046	0.089618	0.071901	0.24816	0.052334	0.021483	0.030954		0.062462	0.054371	0.015002	0.114665	0.048215	0.621876	0.039923	0.113124	0.077271	0.049676	0.194715	0.502574	0.038453	0.087726	0.034386	0.180625
0.128967	0.041144	0.085556	0.019568	0.106584	0.032425		0.050039	0.077945	0.031382	0.13725	0.046216	0.065246		0.144527		0.07032	0.096094	0.011421	0.074934	0.248472		0.175397	0.667694	0.009353	0.112237	0.038381	0.151878	0.03269	0.199142	0.028972	0.003875	0.124482		0.00216	0.09001	0.163825	0.140553	0.163703	0.017453	0.040686	0.204737	0.092997	0.055322	0.156713	0.02366	0.082547	0.241703	0.020448	0.069615
0.175345	0.078351	0.212946	0.025627	0.13073	0.026805		0.232535		0.006313	0.053424	0.119766	0.095923		0.066746		0.133477	0.041085	0.05295	0.077319	0.086657		0.127313	0.017658	0.142991	0.013871	0.029903	0.170448	0.018648	0.078493	0.186809	0.050137	0.094931		0.043294	0.102874	0.013917	0.170624	0.001558	0.154245	0.213157	0.019306	0.263442	0.275911	0.232756	0.068681	0.037453	0.055412	0.068225	0.132185
0.099194	0.115251	0.038897	0.020447	0.19106	0.029907		0.065714		0.068966	0.14856	0.062257	0.040383		0.035543		0.076785	0.029356	0.162977	0.148627	0.199759		0.068133	0.16121	0.015401	0.015927	0.055281	0.204748	0.041447	0.259941	0.011724	0.011937	0.018547		0.080395	0.166056	0.188237	0.259768	0.096913	0.624676	0.01704	0.047043	0.217062	0.121463	0.066547	0.01509	0.019297	0.361839	0.067154	0.028417
0.150372	0.204978	0.015332	0.041758	0.19607	0.111699		0.03429		0.004641	0.036635	0.147824	0.318848		0.146945		0.043544	0.129575	0.141269	0.193702	0.103128		0.130661	0.103867	0.127842	0.020888	0.005565	0.029982	0.09686	0.039226	0.370136	0.050253	0.065318		0.133399	0.007192	0.020025	0.445438	0.067878	0.048877	0.076027	0.054549	0.101122	0.095103	0.175153	0.029446	0.11715	0.056786	0.11092	0.069704
0.149075	0.006795	0.079236	0.020326	0.01131	0.086524		0.070157		0.096447	0.071299	0.069359	0.055661		0.025541		0.075985	0.165204	0.055975	0.09066	0.096798		0.019337	0.057613	0.024959	0.24532	0.095992	0.095103	0.027212	0.081653	0.020765	0.041559	0.014285		0.026361	0.239191	0.01781	0.12054	0.499764	0.256632	0.056127	0.108728	0.248155	0.009384	0.197328	0.121403	0.243126	0.051625	0.01487	0.105202
0.131806	0.236069	0.081424	0.076488	0.169877	0.037301		0.037709		0.036139	0.138756	0.055996	0.066159		0.013974		0.011305	0.044081	0.057976	0.242435	0.0092		0.249013	0.102087	0.015339	0.043529	0.01971	0.066763	0.014652	0.017698	0.002555	0.093653	0.083943		0.116487	0.279213	0.082516	0.004588	0.115333	0.289057	0.100856	0.044127	0.233579	0.029482	0.14332	0.019776	0.212156	0.153782	0.08524	0.130191
0.045826	0.019117	0.086235	0.021794	0.165408	0.103492		0.068446		0.055314	0.039299	0.116498	0.042294		0.049412		0.074828	0.101922	0.017881	0.291842	0.076584		0.144463	0.062833	0.072983	0.022556	0.241577	0.187655	0.08181	0.048671	0.257145	0.094716	0.208819		0.067737	0.008426	0.067861	0.116418	0.078424	0.004606	0.077402	0.047955	0.276999	0.402404	0.00828	0.063543	0.031883	0.030073	0.048795	0.044217
0.008133	0.046198	0.010414	0.073369	0.363073	0.041456		0.008667		0.071817	0.076538	0.024839	0.06026		0.055652		0.154488	0.070011	0.059644	0.221226	0.097322		0.11282	0.1088	0.089658	0.092661	0.071257	0.218314	0.03183	0.212656	0.018087	0.093919	0.00659		0.096027	0.03594	0.058847	0.334808	0.149753		0.184812	0.060671	0.121933	0.118901	0.062697	0.044333	0.060158	0.096119	0.010188	0.02545
0.162891	0.068112	0.039059	0.030878	0.00023	0.046086		0.077224		0.016794	0.144102	0.044125	0.033419		0.106852		0.110953	0.050432	0.015318	0.265895	0.136348		0.165346	0.095693	0.042737	0.057982	0.018625	0.04362	0.042689	0.223819	0.050144	0.065551			0.07043	0.210436	0.034741	0.19503	0.997396		0.090845	0.047443	0.136558	0.221587	0.258212	0.224654	0.053349	0.242795	0.099551	0.093659
0.150577	0.048463	0.062516	0.079213	0.256996	0.058386		0.004037		0.101449	0.10532	0.057675	0.18867		0.012557		0.031634	0.164474	0.290365	0.041772	0.175211		0.055116	0.054181	0.095661	0.097735	0.010552	0.259854	0.08725	0.026678	0.289949	0.059231			0.078797	0.048913	0.073651	0.012584	0.165863		0.58656	0.007645	0.457239	0.122575	0.369453	0.10906	0.039487	0.07178	0.013576	0.153507
0.116273	0.005745	0.045136	0.019513		0.117614		0.556147		0.145435	0.089344	0.051601	0.034574		0.033297		0.051653	0.055438	0.056253	0.048126	0.062534		0.040318	0.0735	0.077386	0.074337	0.006702	0.245123	0.03198	0.086077	0.045389	0.014136			0.158515	0.131737	0.021271	0.171092	0.330832		0.144026	0.043473	0.070938	0.09938	0.071207	0.041586	0.660936	0.136624	0.026515	0.044001
0.145283	0.222168	0.286507	0.037939		0.049012		0.207643		0.097862	0.08018	0.177185	0.285962		0.021464		0.051155	0.094408	0.057403	0.010156	0.054317		0.202188	0.069621	0.090232	0.059172	0.357484	0.309321	0.123744	0.030797	0.011882	0.002034			0.123415	0.038407	0.103003	0.028253	0.353998		0.1403	0.042894	0.124505	0.169087	0.07486	0.033292	0.014571	0.755684	0.048713	0.056276
0.152015	0.022937	0.045931	0.042097		0.235518		0.007581		0.013105	0.127995	0.048435	0.00804		0.036383		0.224014	0.009955	0.027524	0.003245	0.108984		0.082241	0.082816	0.05938	0.143362	0.03207	0.136986	0.012162	0.055181	0.029331	0.062038			0.001624	0.097361	0.031618	0.145288	0.293199		0.047175	0.030911	0.219837	0.015166	0.213945	0.042981	0.072276	0.03256	0.065883	0.094753
0.188907	0.053566	0.087928	0.004534		0.02207		0.44107		0.062542	0.009586	0.056695	0.053026		0.002515		0.196068	0.082123	0.043954	0.079404	0.127118		0.065157	0.04205	0.137374	0.020021	0.010301	0.176012	0.05868	0.084486	0.110319	0.116966			0.036286	0.050674	0.67637	0.243939	0.305407		0.185993	0.003803	0.166826	0.084695	0.181954	0.045252	0.078054	0.17165	0.025552	0.034543
0.296422	0.005441	0.064957	0.008253		0.247639		0.137596		0.400058	0.17059	0.088797	0.056985		0.142678		0.113143	0.033228	0.084299	0.038641	0.130614		0.023502	0.057562	0.02636	0.174874	0.045397	0.191606	0.050014	0.027996	0.070546	0.005673			0.072261	0.068085	0.180763	0.042228	0.341447		0.730277	0.218485	0.19928	0.037127	0.078652	0.033937	0.408371	0.066147	0.057734	0.098843
0.243905	0.036149	0.108531	0.071685		0.343805		0.055033		0.022602	0.079459	0.059005	0.005924		0.029471		0.216458	0.146074	0.052359	0.218168	0.134357		0.12638	0.208742	0.190039	0.041902	0.026013	0.198885	0.03206	0.160985	0.151996	0.018241			0.013052	0.136598	0.037249	0.129717	0.408599		0.321554	0.039789	0.025787	0.04166	0.167876	0.004355	0.076244	0.179634	0.102683	0.004617
0.15498	0.028111	0.061965	0.036604		0.123659		0.043054		0.023901	0.163485	0.046483	0.007827		0.094846		0.132356	0.063543	0.038365	0.063606	0.122361		0.014735	0.088575	0.057947	0.039959	0.037225	0.181056	0.123419	0.040202	0.013972	0.135929			0.27809	0.02316	0.020159	0.107189	0.155317		0.061328	0.030966	0.127163	0.4931	0.191483	0.047587	0.024983	0.068585	0.190037	0.070513
0.000468	0.124466	0.105196	0.006297		0.157722		0.070557		0.015073	0.166305	0.05084	0.039979		0.008155		0.110657	0.08711	0.144815	0.208136	0.061694		0.034538	0.069479	0.488785	0.306761	0.061172	0.095565	0.020821	0.002539	0.004518	0.033406			0.124068	0.053365	0.009508	0.017864	0.108252		0.842457	0.077649	0.091745	0.26665	0.352107	0.021845	0.060621	0.020837	0.098069	0.025284
0.000594	0.205199	0.0256	0.104483		0.077207		0.065698		0.100811	0.145903	0.02135	0.01236		0.040778		0.033455	0.236533	0.070151	0.093769	0.31414		0.125862	0.023327	0.135606	0.030735	0.046845	0.049486	0.063921	0.034784	0.109918	0.013982			0.011464	0.010132	0.445494	0.055848	0.296474		0.477996	0.007201	0.239468	0.054906	0.060721	0.008336	0.023258	0.102622	0.05456	0.026645
0.349258	0.013096	0.21057	0.031608		0.17456		0.199234		0.065249	0.102159	0.032878	0.04988		0.080541		0.016474	0.130826	0.043602	0.072053	0.264828		0.140262	0.529128	0.041934	0.014148	0.097625	0.196915	0.157125	0.002049	0.241094	0.007688			0.026779	0.058114	0.015703	0.069908	0.123816		0.040765	0.060491	0.217511	0.470855	0.142219	0.472705	0.323095	0.067485	0.065041	0.010052
0.044839	0.189786	0.067155	0.013633		0.11362		0.010034		0.038707	0.072552	0.012653	0.059723		0.063039		0.021942	0.255458	0.020842	0.143435	0.107886		0.035699	0.155924	0.047099	0.053206	0.06727	0.191457	0.083075	0.017396		0.02406			0.001888	0.039296	0.016553	0.176373	0.162133		0.457671	0.05106	0.091214	0.100668	0.14468	0.007261	0.208642	0.06045	0.054352	0.062034
0.136514	0.020689	0.325096	0.022451		0.050475		0.023402		0.024955	0.118881	0.07139	0.066525		0.063136		0.060407	0.027479	0.083717	0.603371	0.183171		0.018125	0.0724	0.061294	0.558988	0.018662	0.078523	0.00832	0.101046		0.037811			0.045042	0.082257	0.099503	0.225279	0.166936		0.190201	0.016338	0.143074	0.181169	0.008419	0.037042	0.081721	0.044662	0.092962	0.05535
	0.021573	0.066428	0.04258		0.040275		0.249532		0.058567	0.114563	0.079307	0.008413		0.049085		0.013794	0.019696	0.145506	0.038528	0.248733		0.077236	0.153845	0.022847	0.027716	0.039933	0.221126	0.053096	0.026478		0.033639			0.08924	0.213568	0.078036	0.104358	0.142416		0.418437	0.006757	0.183646	0.070512	0.156368	0.032117	0.006266	0.012718	0.058379	0.040102
	0.075006	0.040931	0.02709		0.329273		0.004805		0.044504	0.101905	0.066663	0.035646		0.057044		0.165855	0.137587	0.081523	0.036673	0.092962			0.050924	0.057325	0.263868	0.045199	0.092685	0.046972	0.278801		0.155875			0.015116	0.005617	0.114533	0.048019	0.001138		2.09529	0.113553	0.175562	0.112072		0.027348	0.107854	0.118092	0.199319	0.038365
	0.211062	0.03034	0.04725		0.011139		0.088325		0.05652	0.175239	0.041314	0.058663		0.01748		0.033469	0.193915	0.050659	0.024287	0.099522			0.193554	0.016146	0.118741	0.050466	0.203868	0.03102	0.18194		0.026469			0.061627	0.054818	0.112686	0.134788			0.088695	0.025842	0.215075	0.035883		0.072163	0.029252	0.085323	0.039667	0.033989
	0.20651	0.106995	0.026977		0.158948		0.003541		0.068481	0.10173	0.060364	0.052587		0.069515		0.098108	0.03481	0.043088	0.041457	0.157554			0.071548	0.363061	0.012941	0.016711	0.24233	0.033408	0.000752		0.003488			0.094498	0.060481	0.020418	0.042121			-0.00036	0.112763	0.180257	0.375279		0.041573	0.178661	0.289662	0.028822	0.038376
	0.106375	0.075743	0.066358		0.164779		0.302346		0.041864	0.055749	0.030156	0.00333		0.003934		0.114768	0.028429	0.01216	0.019225	0.125184			0.106635	0.126256	0.084064	0.031874	0.064139	0.054212	0.001783		0.079109			0.121466	0.079813	0.007126	0.035757			0.023581	0.037758	0.209486	0.178616		0.04526	0.023165	0.017461	0.145744	0.036354
	0.005329	0.073484	0.028956		0.112243		0.016844		0.058566	0.141735	0.099112	0.214837		0.065399		0.010576	0.025506	0.031183	0.057156	0.182729			0.045731	0.134906	0.063747	0.026379	0.545762	0.02478	0.200506		0.11839			0.050004	0.152482	0.042457	0.031331			0.080617	0.410736	0.748455	0.297298		0.068483	0.094971	0.98546	0.140954	0.116966
	0.027886	0.349135	0.05636		0.134494		0.029841		0.033589	0.085298	0.037029	0.08491		0.077222		0.087634	0.031984	0.044997	0.034938	0.109033			0.45501	0.162556	0.052754	0.027344	0.232398	0.191677			0.053641			0.265082	0.157952	0.056791	0.015752			0.113235	0.142417	0.109795	0.189049		0.013654	0.09323	0.302137	0.010447	0.012005
	0.033278	0.241727	0.064909		0.358609		0.063107		0.040682	0.003234	0.405043	0.022191		0.060679		0.023755	0.123918	0.023349	0.012807	0.171221			0.316543	0.154421	0.301165	0.021074	0.056616	0.054829			0.025161			0.114294	0.055845	0.096134	0.104823			0.029346	0.056175	0.293162	0.167989		0.010763	0.099382	0.033801	0.04352	0.023647
	0.008828	0.241606	0.086333		0.086639		0.073353		0.010138	0.126205	0.054293	0.074826		0.045019		0.016165	0.123358	0.054135	0.010011	0.123619			0.25776	0.073513	0.28521	0.014845	0.190621	0.095136			0.017596			0.055681	0.031458	0.107234	0.207938				0.099344	0.018145	0.055137		0.029605	0.058136	0.09338	0.000393	0.024435
	0.202821	0.146515	0.025611		0.003241		0.111029		0.170283	0.162295	0.100519	0.031418		0.070212		0.029177	0.016692	0.055061	0.114408	0.110301			0.144025	0.04991	0.148726	0.002517	0.407611	0.092157			0.056336			0.116564	0.533134	0.006386	0.073402				0.035354	0.129377	0.165833		0.143573	0.010262	0.145038	0.093873	0.015841
	0.006301	0.143069	0.004917		0.078922		0.092642		0.041748	0.050979	0.029609	0.031448		0.003592		0.126034	0.012111	0.180459	0.041087	0.16603			0.099612	0.122242	0.099588	0.029774	0.458061	0.034343			0.04904			0.186773	0.174813	0.443478	0.012308				0.279234	0.192622	0.046235		0.014492	0.115915	0.084901	0.022356	0.129072
	0.0471	0.044187	0.03025		0.285091		0.076338		0.021426	0.084151	0.051339	0.241089		0.071234		0.113927	0.108684	0.300632	0.112253	0.368482			0.018283	0.036732	0.174301	0.005969	0.356515	0.062657			0.027014			0.234137	0.111394	0.020471	0.234399				0.009351	0.225875	0.015689		0.061796	0.074819	0.120204	0.087337	0.225791
	0.026804	0.18867	0.007651		0.272345		0.119979		0.038629		0.039737	0.051632		0.086194		0.098552	0.031976	0.189026	0.149402	0.04901			0.030117	0.077549	0.077159	0.020314	0.185692	0.22199			0.09596			0.409914	0.207732	0.335326	0.071698				0.018554	0.111755	0.056111		0.028837	0.128507	0.335147	0.076011	0.022415
	0.034104	0.03415	0.067499		0.078467		0.053634		0.068932		0.094073	0.148603		0.040072		0.125944	0.047587	0.054627	0.054434	0.083621			0.256058	0.007236	0.093706	0.054185	0.493411	0.082807			0.056834			0.066148	0.151038	0.007874	0.169044				0.200041	0.099216	0.018113		0.056758	0.20506	0.766268		0.042203
	0.007792	0.08321	0.095068		0.3452		0.042823		0.023111		0.051542	0.096609		0.053659		0.004533	0.119142	0.066737	0.217906	0.090561			0.320419	0.014396	0.094913	0.024529	0.749957	0.00611			0.008177			0.063293	0.165453	0.402498	0.262457				0.081287	0.019011	0.011229		0.055185	0.033927	0.128341		0.027959
	0.072978	0.051274	0.030759		0.075096		0.114248		0.066957		0.043001	0.063933		0.055321		0.055681	0.13277	0.08124	0.270647	0.082964			0.070775	0.114503	0.027249	0.067378	0.107418	0.066653			0.036086			0.040505	0.204743	0.087576	0.08113				0.121779	0.03321	0.193893		0.019017	0.039101	0.283467		0.018096
	0.306456	0.090642	0.050408		0.23851		0.084569		0.014125		0.055161	0.042951		0.040816		0.04496	0.011364	0.041749	0.134852	0.10592			0.062838	0.067673	0.116547	0.04816	0.233878	0.143053			0.065143			0.022321	0.168189	0.014015	0.064993				0.04656	0.010465	0.090302		0.007879	0.034596	0.053978		0.059912
	0.018004	0.088558	0.169268		0.159215		0.078678		0.040721		0.059211	0.055674		0.094083		0.091272	0.014016	0.114823	0.108755	0.037034			0.12853	0.107558	0.052853	0.008499	0.397946	0.100449			0.015778			0.054159	0.055691	0.040265	0.115717				0.038349	0.027967	0.055615		0.009424	0.056609	0.052483		0.050742
	0.005403	0.116846	0.024914		0.092216		0.009365		0.014759		0.070524	0.013415		0.07821		0.058817	0.041627	0.049679	0.276739	0.095171			0.104996	0.003439	0.057059	0.022203	0.498	0.042566			0.049871			0.091396	0.07144	0.040765	0.089096				0.059568	0.246179	0.046237		0.282641	0.096674	0.016686		0.016114
	0.206007	0.246289	0.153413		0.17676		0.655068		0.039262		0.102298	0.164624		0.003876		0.041441	0.066653	0.047593	0.12159	0.114729			0.148577	0.042424	0.091481	0.022943	0.08827	0.116643			0.025477			0.05155	0.226199	0.207875	0.199565				0.062959	0.483512	0.111595		0.003628	0.057739	0.00269		0.039162
	0.185409	0.069101	0.067895		0.020564		0.052058		0.039966		0.04524	0.068481		0.111822		0.029903	0.416406	0.088715	0.163976	0.089612			0.084316	0.043056	0.12886	0.007137	0.182618	0.034531			0.006259			0.00961	0.486594	0.038148	0.034644				0.028929	0.474368	0.051528		0.621285	0.040781	0.102194		0.058767
	0.112576	0.044958	0.023453		0.061345		0.104675		0.066083		0.064205	0.009259		0.003463		0.008869	0.085593	0.003344	0.169164	0.037488			0.017891	0.296291	0.378188	0.016603	0.423062	0.153393			0.035901			0.007807	0.302051	0.029797	0.072506				0.231715	0.177129	0.033142		0.031422	0.119729	0.024701		0.046836
	0.012819	0.134663	0.093938		0.155529		0.084534		0.053015		0.003807	0.103335		0.089209		0.123759	0.080826	0.05946	0.169525	0.099098			0.167409	0.026563	0.079222	0.142068	0.148477	0.069998			0.04842			0.069939	0.147837	0.003215	0.038383				0.038711	0.097706	0.092395		0.05021	0.062461	0.030906		0.058219
	0.02701	0.073803	0.014993		0.029941		0.2013		0.035583		0.055749	0.032625		0.081094		0.094959	0.133998	0.063014	0.087703	0.145086			0.364965	0.026592	0.017177	0.129031	-0.00062	0.081968			0.008841			0.019852	0.089419	0.042882	0.195832				0.059058	0.191563	0.102872		0.006367	0.164316	0.171763		0.011412
	0.058429	0.054088	0.01442		0.04124		0.166368		0.008366		0.038417	0.196554		0.081244		0.081057	0.027555	0.06936	0.290847	0.145602			0.130641	0.05435	0.077615	0.036452	0.20519	0.042575			0.01314			0.05499	0.213328	0.010578	0.096815				0.182986	0.136154	0.008511		0.018781	0.039618	0.032716		0.011092
	0.359685	0.079678	0.138095		0.271783		0.012922		0.047169		0.084923	0.017912		0.009824		0.201461	0.014305	0.082343	0.088787	0.195203			0.084012	0.030848	0.218589	0.059316	-0.00137	0.099287			0.011382			0.038483	0.066837	0.053258	0.02085				0.072207	0.194342	0.081173		0.165369	0.065987	0.121352		0.004678
	0.073848	0.308864	0.062192		0.58111		0.035492		0.017165		0.054868	0.102747		0.057968		0.0539	0.022398	0.042694	0.093525	0.038177			0.232394	0.097316	0.236548	0.022973	0.045943	0.255787			0.143256			0.096778	0.144448	0.221554	0.003425				0.008413	0.134263	0.084638		0.070127	0.188737	0.021641		0.04646
	0.056669	0.119703	0.023915		0.051755		0.142849		0.006354		0.265316	0.035964		0.031344		0.028909	0.036477	0.145527	0.155541	0.09548			0.432003	0.07255	0.203501	0.005534	0.216194	0.372105			0.007804			0.050251	0.122528	0.116707	0.311527				0.768036	0.312197	0.021406		0.014452	0.065372	0.033123		0.016839
	0.038347	0.099927	0.070015		0.049284		0.020651		0.070353		0.029764	0.0634		0.024325		0.016781	0.23358	0.016883	0.055057	0.140967			0.160032	0.096957	0.009928	0.032432	-0.00164	0.128989			0.063628			0.034604	0.129461	0.043472	0.131775				0.213934	0.195329	0.055289		0.909251	0.023069	0.121891		0.069186
	0.13427	0.077658	0.029421		0.081626		0.062829		0.016663		0.235097	0.049992		0.120159		0.065669	0.156469	0.059105	0.143516	0.116737			0.123887	0.02283	0.03421	0.043236		0.047277			0.052074			0.018364	0.171637	0.027671	0.014205				0.034575	0.2695	0.053107			0.089072	0.263547		0.51731
	0.047001	0.00843	0.023752		0.088641		0.096112		0.037319		0.059476	0.057706		0.038634		0.072395	0.25163	0.047231	0.049469	0.125498			0.096228	0.175707	0.014732	0.092832		0.105043			0.032603			0.124253	0.184555	0.023304	0.049628				0.010898	0.273685	0.115944			0.085828	0.106929		0.083424
	0.174693	0.047359	0.066513		0.044352		0.018825		0.039939		0.047546	0.275076		0.025006		0.146569	0.090936	0.053938	0.071996	0.231284			0.471807	0.224442	0.21051	0.0112		0.096472			0.027761			0.009994	0.114655	0.018346	0.495196				0.171054	0.057837	0.10238			0.248898	0.039416		0.085429
	0.023261	0.067343	0.007262		0.167966		0.081078		0.014697		0.06351	0.050399		0.119357		0.057219	0.190308	0.050261	0.074685	0.166804			0.581579	0.090567	0.00236	0.082411		0.166554			0.005453			0.023266	0.15585	0.115886	0.164369				0.075884	0.054268	0.07902			0.033831	0.033422		0.048034
	0.176055	0.068147	0.064264		0.177232		0.059803		0.068499		0.023497	0.009361		0.066561		0.120963	0.145661	0.279148	0.212114	0.103934			0.055075	0.191778	0.056379	0.021056		0.137986			0.077179			0.051491	0.16134	0.006402	0.159789				0.034576	0.285784	0.140101			0.035144	0.324216		0.177065
	0.122638	0.087638	0.338846		0.137329		0.064529		0.083745		0.04767	0.069472		0.037785		0.046382	0.010969	0.056161	0.321913	0.122188			0.107646	0.043845	0.101776	0.067093		0.03492			0.097097			0.146063	0.056975	0.074483					0.474971	0.810854	0.08514			0.040995	0.087174		0.020441
	0.026491	0.068581	0.131841		0.358397		0.219036		0.022112		-0.00067	0.184004		0.108564		0.019869	0.239471	0.044248	0.089192	0.205751			0.023177	0.100074	0.144689	0.013143		0.06962			0.036375			0.025191	0.259394	0.031556					0.148982	0.171626	0.0521			0.087676	0.05218		0.316229
	0.218132	0.056247	0.082414		0.050967		0.004803		0.056513		6.96e-06	0.084944		0.047374		0.164612	0.117741	0.002193	0.360061	0.17482			0.193409	0.075651	0.005392	0.030899		0.027671			0.079737			0.129782	0.155503	0.015164					0.080715	0.15895	0.06488			0.059854	0.025342		0.535611
	0.016542	0.119318	0.077135		0.200672		0.243424		0.180628		0.290279	0.037467		0.018322		0.083228	0.155249	0.089528	0.040246	0.088743			0.415943	0.152558	0.298015	0.02197		0.04288			0.040219			0.030702	0.161185	0.028654					0.034845	0.136835	0.077512			0.041041	0.142689		0.071512
	0.114311	0.042017	0.025331		0.107352		0.07406		0.029029		0.020941	0.054054		0.02627		0.053591	0.199973	0.021038	0.297068	0.144608			0.073937	0.073021	0.488348	0.091488		0.087773			0.03017			0.093323	0.207449	0.021434					0.068394	0.050224	0.061618			0.113008	0.041676		0.043349
		0.14289	0.05162		0.013193		0.211076		0.01732			0.118954		0.138745		0.103993	0.240673	0.028377	0.252816	0.300984			0.0752	0.058046	0.030292	0.076886					0.12156			0.083723	0.099237	0.00509					0.188061	0.282662	0.159801			0.057628	0.154195		0.057183
		0.07439	0.026719		0.134243		0.128285		0.076938			0.002709		0.135229		0.080768	0.109762	0.10211	0.08705	0.116015			0.126598	0.172421	0.402669	0.111798					0.002487			0.057677	0.101667	0.10332					0.025192	0.224226	0.13079			0.021935	0.073768		-0.00129
		0.440829	0.031195		0.084494		0.184025		0.052947			0.107025		0.007959		0.00472	0.053806	0.096313	0.078926	0.135036			0.051384	0.060888	0.210379	0.028293					0.039727			0.090082	0.379596	0.009016					0.252395	0.239171	0.009144			0.007527	0.155454		0.014746
		0.123398	0.161862		0.194963		0.104846		0.038768			0.030925		0.139236		0.021193	0.004475	0.023083	0.349739	0.230288			0.158001	0.074625	0.089574	0.087648					0.001984			0.074406	0.34668	0.071582					0.049568	0.170363	0.051259			0.083653	0.183426		0.021894
		0.065564	0.017968		0.201842		0.211223		0.105627			0.031906		0.153724		0.060059	0.027828	0.055838	0.053027	0.127493			0.21669	0.103316	0.157784	0.091739					0.214765			0.134342	0.142015	0.027009					0.049633	0.418235	0.016993			0.048888	0.064169		0.007069
		0.174574	0.022979		0.041275		0.180734		0.071152			0.044039		0.023683		0.045291	0.141752	0.088856	0.314665	0.07458			0.088244	0.061026	0.003924	0.051808					0.044405			0.055568	0.188732	0.047399					0.389769	0.319928	0.12222			0.059944	0.109404		0.182538
		0.002753	0.061606		0.03719		0.030655		0.080829			0.038171		0.108471		0.05356	0.002957	0.022605	0.005137	0.02396			0.08369	0.252062	0.126736	0.04021					0.069974			0.094735	0.174406	0.016116					0.139761	0.02351	0.026255			0.053747	0.043978		0.086967
		0.174507	0.029436		0.150409		0.232931		0.032928			0.08099		0.03685		0.095722	0.095349	0.019558	0.180496	0.04045			0.351326	0.07045	0.29335	0.051359					0.048887			0.090587	0.061971	0.059497					0.224498	0.144658	0.004243			0.093371	0.081664		0.15546
		0.07288	0.033798		0.205092		0.090403		0.035662			0.041342		0.025145		0.070966	0.157409	0.018074	0.179732	0.294747			0.113692	0.030453	0.26171	0.085737					0.00557			0.09918	0.150105	0.041502					0.065824	0.420642	0.007222			0.042619	0.101613
		0.185309	0.020373		0.07748		0.1495		0.056661			0.031852		0.044724		0.204359	0.447824	0.059922	0.15425	0.117311			0.046735	0.05943	0.20628	0.034417					0.049612			0.016555	0.046704	0.055638					0.054028	0.514359	0.013784			0.076709	0.085558
		0.079935	0.038085		0.188368		0.088452		0.069077			0.066452		0.01257		0.060073	0.050891	0.057857	0.063555	0.022052			0.207945	0.126137	0.015865	0.003029					0.088692			0.056526	0.243433	0.008946					0.051353	0.181242	0.072704			0.00466	0.013442
		0.00581	0.045163		0.367163		0.032519		0.16162			0.058445		0.025901		0.022306	0.00337	0.011924	0.205064	0.186759			0.065916	0.033214	0.021891	0.031762					0.045678			0.047488	0.053864	0.164181					0.051761	1.40959	0.012821			0.015015	0.122299
		0.087724	0.0241		0.05263		0.073883		0.045204			0.076001		0.045502		0.01375	-0.00033	0.012001	0.184834	0.090439			0.254574	0.035749	0.217212	0.058261					0.12129			0.105781	0.01903	0.080546					0.08425	0.05619	0.025546			0.015279	0.047041
		0.135929	0.036622		0.135949		0.042944		0.025144			0.087588		0.065037		0.055598	0.245933	0.065641	0.002174	0.114755			0.158688	0.095906	0.160555	0.033081					0.153911			0.09336	0.438333	0.039124					0.170499	-0.00133	0.179885			0.180897	0.033313
		0.175718	0.030956		0.218915		0.000435		0.075459			0.057483		0.000679		0.020289	0.286708	0.117792	0.173105	0.084657			0.007524	0.225463	0.091344	0.068762					0.070657			0.045037	0.019459	0.18442					0.261018	0.299938	0.009097			0.065626	0.058614
		0.216186	0.024163		0.068051		0.014456		0.06173			0.059831		0.018375		0.02313	0.02605	0.01609	0.002838	0.108926			0.141949	0.058415	0.218869	0.109578					0.092896			0.126426	0.139007	0.043475					0.04625		0.127216			0.014167	0.049952
		0.020391	0.051405		0.107557		0.016667		0.033427			0.068797		0.034315		0.013832	0.036248	0.048112	0.140359	0.078149			0.081302	0.007051	0.403369	0.06704					0.018627			0.070082	0.057633	0.051427					0.157887		0.170376			0.115379	0.035779
		0.063005	0.026852		0.096597		0.000922		0.056815			0.113457		0.000321		0.269715	0.104209	0.042078	0.031168	0.072896			0.092304	0.082916	0.103913	0.072644					0.003842			0.163274		0.077135					0.059069		0.024063			0.055211	0.126682
		0.129545	0.058596		0.066265		0.03174		0.31213			0.2549		0.103673		0.104831	0.291563	0.03289	0.341801	0.007579			0.127083	0.031034	0.042612	0.085702					0.014787			0.137887		0.037649					0.160791		0.003624			0.022629	0.064271
		0.104086	0.029979		0.014243		0.053002		0.037755			0.066315		0.014049		0.02898	0.072157	0.030667	0.089244	0.122504			0.086332	0.086608	0.027867	0.111288					0.003132			0.04369		0.079395					0.236906		0.172878			0.062256	0.027496
		0.246038	0.041249		0.315972		-0.00051		0.12237			0.146668		0.020939		0.058882	0.471628	0.015297	0.000834	0.002489			0.093409	0.04805	0.064018	0.033063					0.144578			0.076963		0.1519					0.021274					0.097864	0.025003
		0.114151	0.106449		0.208024		0.049283		0.016129			0.05123		0.008422		0.045065	0.019095	0.026073		0.125414			0.055452	0.006735	0.176316	0.12877					0.016405			0.005526		0.113636					0.243884					0.056084	0.085015
		0.081309	0.036702		0.005956		0.034071		0.069487			0.058126		0.066271		0.109802	0.198375	0.019289		0.139802			0.072907	0.11976	0.261394	0.083765					0.015925			0.096576		0.050907					0.030554					0.091648	0.026649
		0.101485	0.019618		0.000565		0.033459		0.121114			0.033781		0.014848		0.029638	0.027347	0.083679		0.287043			0.276998	0.087295	0.742101	0.104843					0.038636			0.006907		0.026544					0.199665					0.101952	0.023091
			0.003999				0.065842		0.134092			0.034139		0.123039		0.012613		0.049162		0.143216			0.062808	0.071806	0.314718	0.086272					0.019318			0.026294		0.202425					0.376688					0.081348	0.338355
			0.051997				0.029378		0.046631			0.035431		0.020529		0.047327		0.050422		0.055429			0.071294	0.074739	0.403861	0.047025					0.068912			0.138299		0.015639					0.131189					0.086149	0.076775
			0.026424				0.039962		0.108294			0.114296		0.259169		0.181336		0.055761		0.096112			0.010381	0.080094	0.34217	0.033051					0.028776			0.022941		0.045478					0.030612					0.539475	0.025425
			0.063195				0.282366		0.034995			0.022228		0.068445		0.034521		0.026825		0.222007			0.008087	0.065322	0.018	0.068977					0.016784			0.081176		0.07594					0.164604					0.016221	0.07067
			0.004554				-0.0012		0.029004			0.033249				0.022338		0.04019		0.083332			0.031919	0.054437	0.115689	0.003203					0.071516			0.006182		0.01388					0.504305					0.040849	0.024168
			0.06981						0.038763			0.019087				0.2309		0.010317		0.271401			0.20443	0.046694	0.131419	0.04673					0.018022			0.067234		0.314074					0.004934					0.152595	0.048647
			0.102909						0.177886			0.06305				0.070775		0.006319		0.012158			0.04676	0.033775	0.086714	0.069938					0.07531			0.001537		0.039559					0.213029					0.041027	0.0853
			0.035284						0.036672			0.076058				0.042857		0.045558		0.139584			0.348328	0.33179	0.123666	0.014521					0.009415			0.013626		0.21108					0.064658					0.385778	0.044739
			0.022788						0.033852			0.061518				0.035969		0.068979		0.072817			0.194882	0.083129	0.252315	0.003504					0.18659			0.008831		0.103055					0.076338					0.067715	0.026765
			0.032864						0.047494			0.07021				0.057932		0.047982		0.12306			0.082733	0.081142	0.156618	0.003966					0.007566			0.031416		0.05109					0.048585					0.098677	0.024583
			0.06055						0.041986			0.071851				0.085173		0.016702		0.082261			0.161496	0.043805	0.268829	0.002562					0.022955			0.008952		0.013728					0.150292					0.041313	0.153994
			0.023111						0.034144			0.081404				0.070786		0.035388		0.027187			0.021865	0.097774	0.127723	-0.00102					0.063565			0.0495		0.226598					0.089043					0.209235	0.042309
			0.014524						0.060536			0.071626				0.125081		0.011439		0.123575				0.168154	0.247015	0.000837					0.006997			0.017295		0.159911					0.067638					0.044169	0.028738
			0.037221						0.052899			0.062184				0.066095		0.048672		0.134562				0.030015	0.158024	0.00222					0.063009			-0.00214		0.285867					0.060907					0.023265	0.260228
			0.013632						0.023431			0.12529				0.039426		0.096499		0.116802				0.128496	0.05605	-0.00101					0.14043			0.0457		0.158565					0.325182					0.02259	0.025808
			0.029285						0.034014			0.210776				0.20224		0.035634		0.063332				0.007726	0.194337	0.057755					0.138617			0.183439		0.047473					0.076467					0.018242	0.022086
			0.054989						0.04652			0.072293				0.090481		0.073895		0.093596				0.126793	0.201734	0.038858								0.091483		0.033811					0.072859					0.004798	0.01585
			0.024847						0.081686			0.083536				0.036201		0.067001		0.086598				0.071506	0.25097	0.00649								0.047877		0.026671					0.228455					0.027963	0.021359
			0.057441						0.025697			0.02778				0.057903		0.116652		0.072657				0.032594	0.165418	0.002221								0.00534		0.019016					0.065404					0.01693	0.016423
			0.033978						0.028521			0.124943				0.235971		0.075549		0.015393				0.04967	0.371773	0.008571								0.051206		0.182252					0.206264					0.154156	0.006058
			0.071655						0.018398			0.042472				0.131447		0.051166		0.079879				0.038159	0.240744	0.001674								0.161677		0.140969					0.56606					0.082111	0.00337
			0.055576						0.103426			0.105609				0.284277		0.183534		0.116589				0.013922	0.135965	0.00236								0.052375		0.108567					0.133321					0.232665	0.002011
			0.042442						0.114426			0.031741				0.06235		0.037405		0.05266				0.065323	0.067525	-0.00146								0.013762		0.091603					0.039554					0.00911	0.014529
			0.082978						0.031189			0.053534				0.092167		0.106578		0.02468				0.063226	0.317019	-0.00128								0.032092		0.037832					0.07178					0.025686	0.029966
			0.031058						0.038365			0.101104				0.069898		0.011765		0.057795				0.025386	0.039693	0.008581								0.119257		0.045566					0.208561					0.178701	0.139342
			0.044473						0.091512			0.15849				0.297828		0.094546		0.151353				0.035784	0.186444	0.00104								0.045156		0.101776					0.212627					0.035489	0.512241
			0.082371						0.036015			0.093067				0.029818		0.00657		0.236676				0.027253	0.247769	0.000312								0.132899		0.033702					0.105578					0.047227	0.010918
			0.026695						0.056593			0.061702				0.058559		0.00956		0.16291				0.052702	0.033797	-0.00174								0.001371		0.035198					0.143871					0.25102	0.037175
			0.021177						0.039799			0.037534				0.036318		0.005043		0.077915				0.436523	0.011657	0.00205								0.341689		0.004261					0.0623					0.259016	0.129693
			0.082371						0.027197			0.121559				0.133849		0.009528		0.092428				0.061924	0.027546	0.016801										0.546506					0.125011					0.070878	0.029742
			0.04083						0.030884			0.054385				0.027437		0.020971		0.149043				0.061074	0.00422	0.030246										0.449509					0.164096					0.253459	0.105821
			0.019095						0.00278			0.194098				0.080962		0.01069		0.057188				0.087695	0.298558	0.000863										0.347143					0.190275					0.020293	0.064926
			0.007679						0.197309			0.05393				0.020693		0.044095		0.095756				0.03939	0.176848	0.009375										0.18932					0.082366					0.070807	0.028697
			0.033519						0.037242			0.07436				0.057422		0.017745		0.088055				0.184543	0.132674	0.000791										0.127166					0.049513					0.155966	0.000617
			0.054043						0.036573			0.057912				0.038847		0.053378		0.058292				0.075537	0.038421	-0.00091										0.128277					0.033341					0.103536	0.017695
			0.007269						0.056121			0.041626				0.025244		0.000642		0.121482				0.106374	0.085211	-0.00181										0.031783					0.172823					0.127252	0.01111
			0.020756						0.151884			0.068438				0.442229		0.05389		0.013314				0.068307	0.097096	-0.00175										0.120564					0.026588					0.32737	0.011935
			0.030106						0.037495			0.022604				0.121171		0.063871		0.032294				0.047534	0.020866	0.008025										0.066147					0.114481					0.059226	0.015233
			0.032263						0.065798			0.081599				0.344573		0.108032		0.094914				0.311127	0.010218	0.01105										0.010674					0.324897					0.102098	0.060863
			0.040627						0.041153			0.088247				0.040819		0.071204		0.098014				0.062821	0.062835	0.005589										0.021781					0.284261					0.014292	0.127233
			0.035217						0.145016			0.073005				0.065015		0.105422		0.10496				0.145221	0.40765	0.007778										0.420865					0.112036					0.021203	0.014672
			0.032996						0.036757			0.054673				0.164075		0.379131		0.061169				0.043091	0.000722	-0.00013										0.027832					0.067388					0.245312	0.107803
			0.042035						0.053903			0.133563				0.151434		0.002074		0.084409				0.092624	0.144614	0.0011										0.023834					0.013723					0.02906	0.119332
			0.005101						0.076728			0.063829				0.113536		0.073224		0.087829				0.087133	0.005255	0.001571										0.007065					0.151719					0.030556
			0.041924						0.125332			0.063811				0.017952				0.098213				0.008365	0.081722	0.000809										0.152729					0.034231					0.007019
			0.031416						0.031531			0.082043				0.136538				0.070087				0.198641	-0.00014	0.047783										0.129612					0.06679					0.01741
			0.03406						0.2861			0.108223				0.024421				0.139601				0.057681	0.038374	0.046834										0.033125					0.095964					0.014878
			0.03484						0.031055			0.045788				0.492458				0.130107				0.110264	0.628863	0.002151										0.283279					0.100106					0.157451
			0.068469						0.094815			0.066262				0.031943				0.147414				0.098018	0.000406	0.028537										0.699266					0.236122					0.261071
			0.027304						0.292771			0.044817				0.282505				0.141244				0.183195	1.24e-05	0.002591										0.056942					0.027128					0.438851
			0.030057						0.06047			0.054375				0.061941				0.076994				0.053597	0.000416											0.011359					0.094542					0.039031
			0.025117						0.380907			0.038198				0.024897				0.002497				0.038279	0.176838											0.293285					0.067103					0.138321
			0.040707						0.042814			0.168761				0.096883				0.035062				0.108996	-0.00177											0.092436					0.060414					0.106576
			0.089566						0.163667			0.024945				0.063117				0.133121				0.032489	0.04122											0.084226					0.152096					0.049562
			0.028022						0.02029			0.045736				0.03054				0.181751				0.074494	0.099683											0.080999					0.143252					0.024848
			0.044249						0.101992			0.036705				0.058143				0.063726				0.05842	0.059687											0.023928					0.250969					0.029278
			0.058504						0.019507			0.066934				0.022116				0.096536				0.042398	0.000627											0.100863					0.133534					0.104645
			0.031774						0.053001			0.019267				0.016112				0.09326				0.054595	0.290132											0.141198					0.04825					0.04006
			0.032639						0.037547			0.000275				0.024404				0.171347				0.004889	0.000618											0.051193					0.058267					0.046743
			0.04774						0.019411			0.014561				0.049598				0.125025				0.055634	0.013875											0.041989					0.11885					0.085335
			0.061122						0.041493			0.069878				0.061649				0.195999				0.010774	0.174756											0.008072					0.441617					0.016146
			0.110604						0.025594							0.049006								0.107474	0.107795											0.044433					0.113913					0.010228
			0.068032						0.125832							0.095059								0.042229	0.019503											0.215981					0.461476					0.085617
			0.107783						0.08515							0.086995								0.057175	0.35408											0.056534					0.138136					0.031716
			0.044171						0.015985							0.021291								0.117237	0.043016											0.041476					0.353012					0.047379
			0.079267						0.033479							0.367744								0.1077	0.070902											0.060413					0.107273					0.041705
			0.072957						0.035935							0.111919								0.173867	0.141066											0.034768					0.08151					0.041698
			0.031531						0.045643							0.010304								0.042646	0.079059											0.037425					0.077444					0.043675
			0.049068						0.057635							0.075078								0.080677	0.437266											0.0171					0.063585					0.078301
			0.049399						0.202369															0.125276	0.193617											0.060347					0.024527					0.043613
			0.076466						0.012118															0.282293	0.00248											0.138891					0.074852					0.068217
			0.038888						0.031989															0.219053	0.011007											0.166017					0.119137					0.055415
			0.059711						0.057777															0.018226	0.171897											0.132724					0.027289					0.010657
			0.039461						0.028995															0.30681	0.048003											0.009137					0.027036					0.242053
			0.031981						0.025251															0.047525	0.035709											0.00439					0.013894					0.12186
			0.009949						0.020689															0.043306	0.036841											0.129027					0.113905					0.088617
			0.034339						0.051962															0.245438	0.061456											0.924219					0.039105					0.041366
			0.057476						0.149523															0.082807	0.027462											0.019763					0.080226					0.050882
			0.052803						0.028145															0.031428	0.027609											0.052258					0.094512					0.040685
			0.042718						0.0606															0.010979												0.074984					0.002093					0.16217
			0.040725						0.030049															0.033058												0.079838					0.018546					0.048243
			0.05726						0.031485															0.093836												0.089414					0.828614					0.010595
			0.044516						0.075892															0.029909												0.028403					0.029087					0.088232
			0.073469						0.020957															0.056601												0.089895					0.072119					0.031915
			0.166564						0.138051															0.021169												0.220197					0.055948					0.015213
			0.041371						0.075566															0.07527												0.330217					0.184223					0.029288
			0.060893						0.350994															0.014355												0.040831					0.022644					0.256951
			0.065929						0.005506															0.237893												0.309278					0.283857					0.249674
			0.0437						0.09239															0.004496												0.0602					0.296028					0.165119
			0.100242						0.032078															0.053245												0.060629					0.030996					0.144356
			0.055022						0.056341															0.06114												0.041907					0.000489					0.06155
			0.060768						0.044345															0.000931												0.116451					0.010774					0.461635
			0.060993						0.028346															0.023406												0.033677					0.066375					0.035397
			0.069162						0.061257															0.061255												0.031415					0.044068					0.004177
			0.060598						0.040397															0.114679												0.008866					0.087223					0.025753
			0.078793						0.090019															0.020179												0.094948					0.089367					0.081544
			0.086158						0.049459															0.061124												0.19123					0.471839					0.04888
			0.070407						0.061492															0.069182												0.062786					0.000981					0.016444
			0.066628						0.026442															0.055484												0.019739										0.078643
			0.053665						0.02424															0.053769												0.027383										0.076975
			0.059463						0.032921															0.005292												0.019532										0.142497
			0.055436						0.033861															0.000424												0.063617										0.103706
			0.056717						0.207205															0.013032												0.224269										0.119482
			0.011616						0.021248															0.012085												0.050901										0.031678
			0.062232						0.023293															0.001949												0.341074										0.052217
			0.070849						0.056344															0.008831												0.00514										0.281856
			0.085705						0.19045															0.002288												0.161812										0.009355
			0.056466						0.02539															0.000687												0.081423										0.05378
			0.064633						0.027306															0.003578												0.006137										0.082091
			0.184138						0.0035															0.001446												-0.00048										0.079858
			0.034419						0.042145															1.51e-05												0.032329										0.130319
			0.046668						0.000667															0.037004												0.090746										0.009915
			0.025339						0.074815															0.052689												0.080542										0.065135
			0.050812						0.017769															-0.00085												0.025359										0.01248
			0.026464						0.074092															0.062641												0.057069										0.005081
			0.03192						0.049994															0.022576												0.058695										0.105312
			0.193848						0.366932															0.06659												0.009467										0.084754
			0.038589						0.044323															0.008323												0.051323										0.018645
			0.107128						0.276831															0.10665												0.005578										0.159653
			0.060188						0.144745															0.549426												0.067916										0.036223
			0.229006						0.019984																											0.019087										0.130747
			0.032955						0.097315																											0.249418										0.018999
			0.070306						0.054161																											0.035716										0.164264
			0.015939						0.022726																											0.006059										0.019816
			0.072261						0.118282																											0.619642										0.12204
			0.064773						0.022834																											0.018041										0.011928
			0.042437						0.030501																											0.15858										0.032905
			0.010954						0.04685																											0.007439										0.019275
			0.014542						0.065434																											0.003723										0.048013
			0.001043						0.028488																											0.006214										0.012782
			0.036678						0.05743																											0.00518										0.289249
			-0.00098						0.151618																											0.001199										0.103629
			0.00205						0.057878																											-0.00046										0.011113
			-0.00026						0.018495																											-0.00134										0.086644
			0.036179						0.042992																											-0.00203										0.040664
			0.008859						0.094073																											-0.0002										0.079397
			0.067854						0.111534																											0.006558										0.067481
			0.034811						0.099433																											0.009934										0.02149
			0.001043						0.044466																											0.002721										0.557799
			0.045245						0.077385																											0.009092										0.015947
			0.015676						0.036604																											-0.0003										0.070675
			0.043673						0.042926																											-0.00086										0.069212
			0.025843						0.057508																											0.000128										0.175125
			0.036927																																	0.000581										0.16823
			0.038757																																	-0.0014										0.055125
			0.043149																																	0.071594										0.408543
			0.094736																																	0.069379										0.004447
			0.034594																																	0.145448										0.197791
			0.237984																																	0.055266										0.073394
			0.027907																																	0.044748										0.100425
			0.033658																																	0.024333										0.130404
			0.03238																																	0.126066										0.134328
			0.013368																																	0.006591										0.019451
																																				0.062485										0.065444
																																				0.080247										0.020924
																																				0.002451										0.017821
																																				0.052548										0.014885
																																				0.003128										0.084355
																																				-0.00129										0.005183
																																				0.008329										0.012284
																																				0.194897										0.118731
																																														0.063822
																																														0.017439
																																														0.116516
																																														0.12612
																																														0.023076
																																														0.005163
																																														0.057913
[truncated: 55 more columns]

## Sheet: ED Fig. 7d
PGE2 levels BFP and Miga2OE DGATi ATGLI (drug relative to vehicle)
	BFP DGAT1i	Miga2 DGAT1i	BFP ATGLi	Miga2 ATGLi
n=1	0.816665	0.842531	0.280183	0.220079
n=2	0.519215	0.253051	0.15033	0.171583
n=3	0.55827	0.655756	0.247377	0.302885

## Sheet: ED Fig. 7e
%FC 13C-glucose in palmitate
	BFP	Miga2 OE
n=1	0.6965	0.795
n=2	0.851	0.721
n=3	0.704	0.791

## Sheet: ED Fig. 7f
%FC 13C-palmitate in citrate
	BFP	Miga2 OE
n=1	4.462	3.9965
n=2	3.878	4.115
n=3	4.56	3.9915

## Sheet: ED Fig. 7h
protein levels Miga2 relative to BFP
	ATGL	cPLA2	COX2	mPGES1
n=1	1.39949	0.928447	1.00189	0.995589
n=2	0.717717	0.924989	0.859628	0.891528
n=3	0.917661	0.980008	1.35384	1.1613
