# Supplementary material for: Functional multi-organelle units control inflammatory lipid metabolism of macrophages
Source: Nat Cell Biol. 2024 Jul 5;26(8):1261–73. doi: 10.1038/s41556-024-01457-0 (PMC11321999; doi:10.1038/s41556-024-01457-0)
Supplement: Supplementary file 20 — Statistical source data. [file 41556_2024_1457_MOESM20_ESM.xlsx]

## Sheet: ED Fig. 8b
number of HPS
M-ER			M-LD
BFP	MIGA2	deltaFFAT	BFP	MIGA2	deltaFFAT
877	1688	1143	25	115	37
1465	944	716	32	38	65
1280	1118	931	28	72	60
1177	882	1117	12	112	76
784	1552	608	21	45	44
1452	947	1327	36	47	94
882	1534	715	20	61	7
1346	1374	1282	34	110	34
590	969	1832	24	100	109
1082	1779	1005	45	63	140
978	1368	887	28	33	30
793	1295	803	37	23	54
1718	1493	742	9	58	42
946	1919	917	16	88	50
861	2246	678	10	79	31
1100	1051	1048	20	122	34
1592	1776	860	15	55	44
1105	1970	1098	51	56	19
1023	1141	981	22	51	45
1233	919	1201	35	21	164
1145	884	722	51	69	33
1065	771	875	14	73	83
683	1368	1024	17	79	130
1105	1239	1603	24	63	166
842	1217	838	47	67	53
826	1228	954	24	80	107
863	960	1300	53	76	134
688	1096	601	21	14	23
1121	1453	697	33	11	33
951	1935	853	35	36	55
1117	3276	762	32	87	42
745	1504	630	29	41	56
2063	1142	978	23	46	48
919	781	846	45	16	53
1562	866	1388	51	86	113
712	1714	1702	56	97	106
1319	1024	1126	42	107	76
789	1709	1324	24	85	54
834	1488	614	40	34	39
886	1192	1642	33	37	32
911	1358		25	101
1374	1447		67	80
1207	1733		110	84
855	1707		23	17
1416	1028		61	62
1182	1004		108	23
1355	1133		33	83
1077	1688		42	80

## Sheet: ED Fig. 8c
number of LD-organelle units
ER-LD			M-ER-LD
BFP	MIGA2	deltaFFAT	BFP	MIGA2	deltaFFAT
6	60	28	9	34	19
22	14	7	17	11	14
3	37	26	4	28	25
5	24	13	6	30	18
16	33	22	11	16	17
2	10	21	12	19	36
6	51	17	10	33	1
7	11	5	15	28	17
10	11	17	7	21	4
13	14	24	6	17	16
4	28	22	7	15	19
6	31	13	12	8	15
15	5	9	5	18	13
8	44	15	5	22	6
15	71	25	4	41	15
5	48	20	7	54	6
17	14	8	7	21	16
19	22	21	31	18	17
18	17	10	10	7	9
8	30	9	10	11	14
19	26	14	31	28	14
4	21	47	4	24	20
18	13	21	11	23	23
6	6	33	7	15	21
17	22	11	18	22	15
18	9	41	12	19	14
8	24	11	9	36	29
21	35	39	4	4	22
12	21	46	14	6	25
24	24	16	28	15	18
13	28	29	12	27	34
37	24	35	12	15	33
14	44	26	8	15	22
24	52	48	19	9	13
8	40	45	22	46	20
29	59	5	16	47	31
14	52		7	59	23
5	16		3	82	8
22	36		18	59	32
13	23		8	13	15
10	23		4	17
28	19		22	34
8	46		34	35
13	36		10	43
9	42		23	10
9	17		21	9
28	31		15	90
9	32		15	18

## Sheet: ED Fig. 8e
number of ER-M HPS pooled from n=3
shCtrl	Mfn2 KD	Rmdn3 KD
2229	964	1550
1274	1221	1192
1704	2007	1364
2608	1841	848
2307	1382	1430
2034	1147	754
831	942	1622
3298	1293	1187
1570	1844	1534
2610	1553	1967
2238	1336	797
1796	1726	1485
2620	1342	1065
2444	1452	1165
1134	1452	903
2095	1178	1061
1941	869	830
3007	861	1297
1814	774	2286
1768	834	1800
2204	1317	1224
2022	1601	1261
1585	942	1536
2609	1329	1590
1819	1680	1433
2942		1004
1804		924
1689		943
2465		1280
1697
2653
1259

## Sheet: ED Fig. 8f
PGE2 levels Mfn2 and Rmdn3 KD relative to control
	shCtrl	Mfn2 KD	Rmdn3 KD
n=1	1	0.937055	1.26561
n=2	1	0.967585	0.719745
n=3	1	1.25905	1.58077
n=4	1		0.916309

## Sheet: ED Fig. 8g
PGE2 levels (A.U.)
	Ctrl	MFN2 OE	RMDN3 OE
n=1	2486.16	2584.63	2442.01
n=2	1177.4	2627.92	5336.61
n=3	2211.06	2552.17	3975.15

## Sheet: ED Fig. 8h
PGE2 levels DGAT2i relative to control
	WT	Dgat2i
n=1	1	0.872878
n=2	1	0.523212
n=3	1	0.678719
