# Supplementary material for: Functional multi-organelle units control inflammatory lipid metabolism of macrophages
Source: Nat Cell Biol. 2024 Jul 5;26(8):1261–73. doi: 10.1038/s41556-024-01457-0 (PMC11321999; doi:10.1038/s41556-024-01457-0)
Supplement: Supplementary file 22 — Statistical source data. [file 41556_2024_1457_MOESM22_ESM.xlsx]

## Sheet: ED Fig. 9b
PGE2 levels DGAT1i and ATGLi relative to vehicle
	WT + DGAT1i	KO + DGAT1i	WT + ATGLi	KO + ATGLi
n=1	0.74058	0.605872	0.0434857	0.296295
n=2	0.755119	0.923671	0.105348	0.0912468
n=3	0.582925	0.64082	0.0891412	0.0752743
n=4	0.813652	0.853486	0.0977811	0.124793

## Sheet: ED Fig. 9d
protein levels in Drp1 KO relative to WT
	ATGL	cPLA2	COX2	mPGES1	ABCD1
n=1	0.904839	1.50256	0.990641	1.56862	1.53883
n=2	0.710256	0.673562	1.07635	0.74215	1.07519
n=3	0.987295	1.13697	0.972721	1.26724	1.69355
n=4	1.15846	1.03704		0.947036	0.984242
n=5	1.04564

## Sheet: ED Fig. 9e
%FC 13C-palmitate in citrate
	WT	Drp1-/-
n=1	3.517	3.5295
n=2	4.6015	4.551
n=3	3.5065	3.6885

## Sheet: ED Fig. 9f
%FC 13C-glucose in palmitate
	WT	Drp1-/-
n=1	2.679	3.014
n=2	2.093	2.226
n=3	2.304	1.848

## Sheet: ED Fig. 9g
MioSOX (MFI) in LPS/IFNg treated cells relative to WT naive
	WT LPS/IFNg	Drp1 KO LPS/IFNg
n=1	0.884868	0.94481
n=2	1.09262	1.24286
n=3	0.84126	0.889449

## Sheet: ED Fig. 9h
CellROX (MFI) in LPS/IFNg treated cells relative to WT naive
	WT LPS/IFNg	Drp1 KO LPS/IFNg
n=1	1.60786	1.61909
n=2	0.969319	1.00802
n=3	1.37181	1.27862

## Sheet: ED Fig. 9i
mitochondrial DNA content
	WT LPS/IFNg	Drp1 KO LPS/IFNg
n=1	0.773143	0.729421
n=2	0.732506	0.732371
n=3	0.623231	0.628011

## Sheet: ED Fig. 9j
MitoTracker/TMRM ratio in LPS/IFNg treated cells relative to WT naive
	WT LPS/IFNg	Drp1 KO LPS/IFNg
n=1	0.523439	0.673485
n=2	0.641708	0.665481
n=3	0.841509	0.73647

## Sheet: ED Fig. 9l
PGE2 levels Opa1 KO relative to WT
	WT	Opa1-/-
n=1	1	0.529818
n=2	1	1.63611
n=3	1	0.926704
