# Supplementary material for: Functional multi-organelle units control inflammatory lipid metabolism of macrophages
Source: Nat Cell Biol. 2024 Jul 5;26(8):1261–73. doi: 10.1038/s41556-024-01457-0 (PMC11321999; doi:10.1038/s41556-024-01457-0)
Supplement: Supplementary file 24 — Statistical source data. [file 41556_2024_1457_MOESM24_ESM.xlsx]

## Sheet: ED Fig. 10d
LD-organelle units ABCD1 OE vs BFP n=3
	BFP_M-LD	BFP_P-LD	BFP_M-P-LD	ABCD1OE_M-LD	ABCD1OE_P-LD	ABCD1OE_M-P-LD
n=1	9	17	37	11	25	18
	21	12	15	13	26	44
	24	14	17	17	30	15
	23	12	54	16	22	39
	10	17	20	29	42	110
	9	13	29	6	20	49
	14	2	35	1	20	25
	8	4	26	8	50	39
	10	13	33	10	21	18
	19	8	41	23	24	49
	28	4	48	16	22	107
	26	7	19	15	43	38
	21	22	25	16	36	36
	11	5	38	16	19	43
	9	0	16	6	20	17
	6	9	54	22	14	13
	14	11	21	8	34	37
n=2	6	19	25	5	19	22
	16	28	13	10	27	41
	17	36	38	15	29	33
	8	6	13	9	34	7
	12	17	19	25	30	31
	9	11	9	6	24	38
	4	4	14	24	29	23
	17	3	41	10	20	15
	15	14	9	10	12	61
	7	10	25	10	24	43
	2	11	17	3	43	20
	9	20	41	5	12	30
	17	29	53	14	24	42
	5	12	30	16	27	40
	15	30	38	16	42	85
	14	22	23	10	28	39
				9	14	36
				14	11	27
n=3	2	4	47	22	25	54
	12	4	38	6	25	72
	24	7	18	9	27	59
	13	3	18	9	25	44
	5	22	16	6	29	27
	4	7	37	23	23	40
	4	7	7	4	45	22
	16	26	30	12	15	58
	16	9	22	9	14	17
	12	18	23	18	8	49
	26	16	33	10	27	25
	15	26	40	36	31	88
	6	3	36	12	10	36
	18	13	40	14	20	24
	11	10	18	8	13	33
				9	7	24
				18	8	31
				5	15	47

## Sheet: ED Fig. 10e
PGE2 levels ABCD1 OE vs BFP (pg/ml)
	BFP	ABCD1OE
n=1	644.644	942.74
n=2	617.72	949.74
n=3	741.923	859.256

## Sheet: ED Fig. 10f
PGE2 levels M1-spasin relative to control (pg/ml)
	BFP	M1-Spastin OE
n=1	538.491	1519.52
n=2	465.239	1493.65
n=3	732.636	1139.89

## Sheet: ED Fig. 10h
Protein levels ABCD1 KD relative to shCtrl
	ATGL	cPLA2	COX2	mPGES1
n=1	1.16658	1.03403	0.944466	0.919668
n=2	1.08895	0.927039	0.916943	0.816648
n=3	0.970408	0.988446	0.760372	0.907861

## Sheet: ED Fig. 10i
relative TG levels Pex5 KO vs WT				Raw TG levels Pex5KO and WT
	WT	Pex5-/-			WT	Pex5-/-
n=1	1	0.89		n=1	419530	372655
n=2	1	1.46		n=2	316817	463458
n=3	1	1.01		n=3	289206	292098
n=4	1	1.2		n=4	199950	239940
n=5	1	1.62		n=5	222187	359942

## Sheet: ED Fig. 10j
relative TG levels Abcd1 KD vs Control
	shCtrl	Abcd1KD			shCtrl	Abcd1KD
n=1	1	1.06		n=1	574793	609387
n=2	1	1.09		n=2	673419	734026
n=3	1	1.28		n=3	274426	351265

## Sheet: ED Fig. 10k
TG20:4 levels Abcd1 OE vs Control
	BFP	ABCD1OE	BFP + ATGLi	ABCD1OE + ATGLi
n=1	96048	83468	114652	129460
n=2	99898	85140	123968	145896
n=3	104464	79068	132716	131306

## Sheet: ED Fig. 10l
fold change TG20:4 ATGLi relative to vehicle				RAW values TG 20:4 for biolog replicates 1 to 3
	BFP	ABCD1OE			BFP + veh	BFP +ATGLi	ABCD1OE + veh	ABCD1OE +ATGLi
n=1	1.19369	1.55101		n=1	96048	114652	83468	129460
n=2	1.24095	1.7136		n=2	99898	123968	85140	145896
n=3	1.27045	1.66067		n=3	104464	132716	79068	131306
